# Supplementary material for: NOTCH and DNA repair pathways are more frequently targeted by genomic alterations in inflammatory than in non‐inflammatory breast cancers
Source: Mol Oncol. 2020 Feb 5;14(3):504–19. doi: 10.1002/1878-0261.12621 (PMC7053236; doi:10.1002/1878-0261.12621)
Supplement: Supplementary file 8 — Table S1 . IBC and non‐IBC data sets included in the present study. [file MOL2-14-504-s008.xlsx]

## Sheet: TableS1
Table S1 : IBC and non-IBC data sets included in the present analysis
Cohort reference	IBC (N)	nIBC (N)	Technology		Platform	Variants	CNA	Targeted genes (N)	Data source
			Mutation / CNA			status	status
IPC	44	50	targeted, IPC panel / aCGH		Illumina + Agilent	Likely somatic	Somatic	395 / >20K	Table S3 of this study
TCRU	13	0	targeted, FoundationOne assay		Illumina	Likely somatic	Likely somatic	324	Table S3 of this study
Ross et al., Breast Cancer Res Treat 2015	25	0	targeted, Foundation Medicine		Illumina	Likely somatic	Likely somatic	195/255	Ross et al., suppl. material 1
Hamm et al., Mol Cancer Ther 2016	17	0	targeted, Foundation Medicine		Illumina	Likely somatic	Likely somatic	225	Hamm et al.,Table S3A & S3B
TCGA BRCA, Nature 2012	2	988	whole-exome / aCGH		Ilumina + Affymetrix	Somatic	Somatic	>20K	TCGA portal, BRCA, 2012
Curtis et al., Nature 2012 (Metabric)	0	1313	targeted, BC panel / aCGH		Ilumina + Affymetrix	Somatic	Somatic	175 / > 20K	cBioPortal, brca_metabric, 2017
Total	101	2351
