# Supplementary material for: NOTCH and DNA repair pathways are more frequently targeted by genomic alterations in inflammatory than in non‐inflammatory breast cancers
Source: Mol Oncol. 2020 Feb 5;14(3):504–19. doi: 10.1002/1878-0261.12621 (PMC7053236; doi:10.1002/1878-0261.12621)
Supplement: Supplementary file 9 — Table S2 . List of 756 genes analyzed in the present study. [file MOL2-14-504-s009.xlsx]

## Sheet: TableS2
Table S2: List of 756 genes analysed in the present study
Gene Symbol	Gene Description	Map location	Entrez Gene ID	N° of primary BC	N° of IBC	N° of non-IBC	IPC	TCRU	Ross et al 2015	Hamm et al 2016	TCGA	Metabric
ABL1	ABL proto-oncogene 1, non-receptor tyrosine kinase	9q34.12	25	2452	101	2351	x	x	x	x	x
ABL2	ABL proto-oncogene 2, non-receptor tyrosine kinase	1q25.2	27	2410	59	2351	x	x			x
ACVR1B	activin A receptor type 1B	12q13.13	91	2427	76	2351	x	x		x	x
ADAMTS16	ADAM metallopeptidase with thrombospondin type 1 motif 16	5p15.32	170690	2397	46	2351	x				x
ADNP	activity dependent neuroprotector homeobox	20q13.13	23394	2397	46	2351	x				x
AFF2	AF4/FMR2 family member 2	Xq28	2334	2397	46	2351	x				x	x
AIP	aryl hydrocarbon receptor interacting protein	11q13.2	9049	2397	46	2351	x				x
AJUBA	ajuba LIM protein	14q11.2	84962	2397	46	2351	x				x
AKAP9	A-kinase anchoring protein 9	7q21.2	10142	2397	46	2351	x				x	x
AKT1	AKT serine/threonine kinase 1	14q32.33	207	2452	101	2351	x	x	x	x	x	x
AKT2	AKT serine/threonine kinase 2	19q13.2	208	2452	101	2351	x	x	x	x	x	x
AKT3	AKT serine/threonine kinase 3	1q43-q44	10000	2452	101	2351	x	x	x	x	x
ALK	ALK receptor tyrosine kinase	2p23.2-p23.1	238	2452	101	2351	x	x	x	x	x	x
ALKBH6	alkB homolog 6	19q13.12	84964	2397	46	2351	x				x
ANGPT2	angiopoietin 2	8p23.1	285	2397	46	2351	x				x
ANK3	ankyrin 3	10q21.2	288	2397	46	2351	x				x
APC	APC, WNT signaling pathway regulator	5q22.2	324	2452	101	2351	x	x	x	x	x	x
APOB	apolipoprotein B	2p24.1	338	2397	46	2351	x				x
AR	androgen receptor	Xq12	367	2452	101	2351	x	x	x	x	x
ARHGAP35	Rho GTPase activating protein 35	19q13.32	2909	2397	46	2351	x				x
ARID1A	AT-rich interaction domain 1A	1p36.11	8289	2452	101	2351	x	x	x	x	x	x
ARID1B	AT-rich interaction domain 1B	6q25.3	57492	2427	76	2351	x	x		x	x	x
ARID2	AT-rich interaction domain 2	12q12	196528	2410	59	2351	x	x			x	x
ARID5B	AT-rich interaction domain 5B	10q21.2	84159	2397	46	2351	x				x	x
ASXL1	additional sex combs like 1, transcriptional regulator	20q11.21	171023	2427	76	2351	x	x		x	x	x
ASXL2	additional sex combs like 2, transcriptional regulator	2p23.3	55252	2397	46	2351	x				x	x
ASXL3	additional sex combs like 3, transcriptional regulator	18q12.1	80816	2397	46	2351	x				x
ATM	ATM serine/threonine kinase	11q22.3	472	2452	101	2351	x	x	x	x	x
ATR	ATR serine/threonine kinase	3q23	545	2452	101	2351	x	x	x	x	x	x
ATRIP	ATR interacting protein	3p21.31	84126	2397	46	2351	x				x
ATRNL1	attractin like 1	10q25.3	26033	2397	46	2351	x				x
ATRX	ATRX, chromatin remodeler	Xq21.1	546	2427	76	2351	x	x		x	x
AXIN2	axin 2	17q24.1	8313	2397	46	2351	x				x
AXL	AXL receptor tyrosine kinase	19q13.2	558	2410	59	2351	x	x			x
BAP1	BRCA1 associated protein 1	3p21.1	8314	2452	101	2351	x	x	x	x	x	x
BARD1	BRCA1 associated RING domain 1	2q35	580	2410	59	2351	x	x			x
BCLAF1	BCL2 associated transcription factor 1	6q23.3	9774	2397	46	2351	x				x
BCOR	BCL6 corepressor	Xp11.4	54880	2427	76	2351	x	x		x	x
BLK	BLK proto-oncogene, Src family tyrosine kinase	8p23.1	640	2397	46	2351	x				x
BLM	Bloom syndrome RecQ like helicase	15q26.1	641	2427	76	2351	x	x		x	x
BMPR1A	bone morphogenetic protein receptor type 1A	10q23.2	657	2397	46	2351	x				x
BRAF	B-Raf proto-oncogene, serine/threonine kinase	7q34	673	2452	101	2351	x	x	x	x	x	x
BRCA1	BRCA1, DNA repair associated	17q21.31	672	2452	101	2351	x	x	x	x	x	x
BRCA2	BRCA2, DNA repair associated	13q13.1	675	2452	101	2351	x	x	x	x	x	x
BRIP1	BRCA1 interacting protein C-terminal helicase 1	17q23.2	83990	2410	59	2351	x	x			x	x
BUB1B	BUB1 mitotic checkpoint serine/threonine kinase B	15q15.1	701	2397	46	2351	x				x
CACNA1S	calcium voltage-gated channel subunit alpha1 S	1q32.1	779	2397	46	2351	x				x
CAP2	CAP, adenylate cyclase-associated protein, 2 (yeast)	6p22.3	10486	2397	46	2351	x				x
CASP8	caspase 8	2q33.1	841	2414	63	2351	x			x	x	x
CBFB	core-binding factor beta subunit	16q22.1	865	2410	59	2351	x	x			x	x
CCDC6	coiled-coil domain containing 6	10q21.2	8030	2397	46	2351	x				x
CCL2	C-C motif chemokine ligand 2	17q12	6347	2397	46	2351	x				x
CCND1	cyclin D1	11q13.3	595	2452	101	2351	x	x	x	x	x
CCND3	cyclin D3	6p21.1	896	2452	101	2351	x	x	x	x	x	x
CCR4	C-C motif chemokine receptor 4	3p22.3	1233	2397	46	2351	x				x
CD22	CD22 molecule	19q13.12	933	2397	46	2351	x				x
CD248	CD248 molecule	11q13.2	57124	2397	46	2351	x				x
CD33	CD33 molecule	19q13.41	945	2397	46	2351	x				x
CD38	CD38 molecule	4p15.32	952	2397	46	2351	x				x
CD3E	CD3e molecule	11q23.3	916	2397	46	2351	x				x
CD3G	CD3g molecule	11q23.3	917	2397	46	2351	x				x
CD4	CD4 molecule	12p13.31	920	2397	46	2351	x				x
CD40	CD40 molecule	20q13.12	958	2397	46	2351	x				x
CD52	CD52 molecule	1p36.11	1043	2397	46	2351	x				x
CD70	CD70 molecule	19p13.3	970	2397	46	2351	x				x
CD74	CD74 molecule	5q33.1	972	2397	46	2351	x				x
CDC27	cell division cycle 27	17q21.32	996	2397	46	2351	x				x
CDC73	cell division cycle 73	1q31.2	79577	2427	76	2351	x	x		x	x
CDH1	cadherin 1	16q22.1	999	2452	101	2351	x	x	x	x	x	x
CDK4	cyclin dependent kinase 4	12q14.1	1019	2452	101	2351	x	x	x	x	x
CDKN1B	cyclin dependent kinase inhibitor 1B	12p13.1	1027	2410	59	2351	x	x			x	x
CDKN1C	cyclin dependent kinase inhibitor 1C	11p15.4	1028	2397	46	2351	x				x
CDKN2A	cyclin dependent kinase inhibitor 2A	9p21.3	1029	2452	101	2351	x	x	x	x	x	x
CDKN2B	cyclin dependent kinase inhibitor 2B	9p21.3	1030	2435	84	2351	x	x	x		x
CEBPA	CCAAT/enhancer binding protein alpha	19q13.11	1050	2452	101	2351	x	x	x	x	x
CENPF	centromere protein F	1q41	1063	2397	46	2351	x				x
CEP57	centrosomal protein 57	11q21	9702	2397	46	2351	x				x
CHD4	chromodomain helicase DNA binding protein 4	12p13.31	1108	2410	59	2351	x	x			x
CHEK1	checkpoint kinase 1	11q24.2	1111	2452	101	2351	x	x	x	x	x
CHEK2	checkpoint kinase 2	22q12.1	11200	2452	101	2351	x	x	x	x	x	x
CMYA5	cardiomyopathy associated 5	5q14.1	202333	2397	46	2351	x				x
COL6A3	collagen type VI alpha 3 chain	2q37.3	1293	2397	46	2351	x				x	x
CRB1	crumbs 1, cell polarity complex component	1q31.3	23418	2397	46	2351	x				x
CREBBP	CREB binding protein	16p13.3	1387	2427	76	2351	x	x		x	x
CSF1R	colony stimulating factor 1 receptor	5q32	1436	2427	76	2351	x	x		x	x
CSMD3	CUB and Sushi multiple domains 3	8q23.3	114788	2397	46	2351	x				x
CTCF	CCCTC-binding factor	16q22.1	10664	2410	59	2351	x	x			x	x
CTGF	connective tissue growth factor	6q23.2	1490	2397	46	2351	x				x
CTLA4	cytotoxic T-lymphocyte associated protein 4	2q33.2	1493	2397	46	2351	x				x
CTNNA1	catenin alpha 1	5q31.2	1495	2410	59	2351	x	x			x	x
CTNNB1	catenin beta 1	3p22.1	1499	2452	101	2351	x	x	x	x	x
CUL3	cullin 3	2q36.2	8452	2410	59	2351	x	x			x
CUX1	cut like homeobox 1	7q22.1	1523	2397	46	2351	x				x
CYLD	CYLD lysine 63 deubiquitinase	16q12.1	1540	2410	59	2351	x	x			x
DAXX	death domain associated protein	6p21.32	1616	2427	76	2351	x	x		x	x
DDB2	damage specific DNA binding protein 2	11p11.2	1643	2397	46	2351	x				x
DDR1	discoidin domain receptor tyrosine kinase 1	6p21.33	780	2397	46	2351	x				x
DDR2	discoidin domain receptor tyrosine kinase 2	1q23.3	4921	2435	84	2351	x	x	x		x
DIAPH1	diaphanous related formin 1	5q31.3	1729	2397	46	2351	x				x
DICER1	dicer 1, ribonuclease III	14q32.13	23405	2410	59	2351	x	x			x
DIS3L2	DIS3 like 3'-5' exoribonuclease 2	2q37.1	129563	2397	46	2351	x				x
DLL4	delta like canonical Notch ligand 4	15q15.1	54567	2397	46	2351	x				x
DMD	dystrophin	Xp21.2-p21.1	1756	2397	46	2351	x				x
DNA2	DNA replication helicase/nuclease 2	10q21.3	1763	2397	46	2351	x				x
DNER	delta/notch like EGF repeat containing	2q36.3	92737	2397	46	2351	x				x
DNMT3A	DNA methyltransferase 3 alpha	2p23.3	1788	2452	101	2351	x	x	x	x	x
DSCAM	DS cell adhesion molecule	21q22.2	1826	2397	46	2351	x				x
DYNC1H1	dynein cytoplasmic 1 heavy chain 1	14q32.31	1778	2397	46	2351	x				x
EGFL7	EGF like domain multiple 7	9q34.3	51162	2397	46	2351	x				x
EGFR	epidermal growth factor receptor	7p11.2	1956	2452	101	2351	x	x	x	x	x	x
EIF2S2	eukaryotic translation initiation factor 2 subunit beta	20q11.22	8894	2397	46	2351	x				x
ELF3	E74 like ETS transcription factor 3	1q32.1	1999	2397	46	2351	x				x
EME1	essential meiotic structure-specific endonuclease 1	17q21.33	146956	2397	46	2351	x				x
EME2	essential meiotic structure-specific endonuclease subunit 2	16p13.3	197342	2397	46	2351	x				x
EP300	E1A binding protein p300	22q13.2	2033	2427	76	2351	x	x		x	x	x
EPCAM	epithelial cell adhesion molecule	2p21	4072	2397	46	2351	x				x
EPHA2	EPH receptor A2	1p36.13	1969	2397	46	2351	x				x
EPHB2	EPH receptor B2	1p36.12	2048	2397	46	2351	x				x
ERBB2	erb-b2 receptor tyrosine kinase 2	17q12	2064	2452	101	2351	x	x	x	x	x	x
ERBIN	erbb2 interacting protein	5q12.3	55914	2397	46	2351	x				x
ERBB3	erb-b2 receptor tyrosine kinase 3	12q13.2	2065	2452	101	2351	x	x	x	x	x	x
ERBB4	erb-b2 receptor tyrosine kinase 4	2q34	2066	2452	101	2351	x	x	x	x	x	x
ERCC1	ERCC excision repair 1, endonuclease non-catalytic subunit	19q13.32	2067	2414	63	2351	x			x	x
ERCC2	ERCC excision repair 2, TFIIH core complex helicase subunit	19q13.32	2068	2414	63	2351	x			x	x
ERCC3	ERCC excision repair 3, TFIIH core complex helicase subunit	2q14.3	2071	2414	63	2351	x			x	x
ERCC4	ERCC excision repair 4, endonuclease catalytic subunit	16p13.12	2072	2397	46	2351	x				x
ERCC5	ERCC excision repair 5, endonuclease	13q33.1	2073	2397	46	2351	x				x
ESR1	estrogen receptor 1	6q25.1-q25.2	2099	2452	101	2351	x	x	x	x	x
EXO1	exonuclease 1	1q43	9156	2397	46	2351	x				x
EXT1	exostosin glycosyltransferase 1	8q24.11	2131	2397	46	2351	x				x
EXT2	exostosin glycosyltransferase 2	11p11.2	2132	2397	46	2351	x				x
EZH2	enhancer of zeste 2 polycomb repressive complex 2 subunit	7q36.1	2146	2452	101	2351	x	x	x	x	x
EZR	ezrin	6q25.3	7430	2397	46	2351	x				x
AMER1	APC membrane recruitment protein 1	Xq11.2	139285	2427	76	2351	x	x		x	x
FAM135B	family with sequence similarity 135 member B	8q24.23	51059	2397	46	2351	x				x
FAM175A	family with sequence similarity 175 member A	4q21.23	84142	2397	46	2351	x				x
FANCA	Fanconi anemia complementation group A	16q24.3	2175	2452	101	2351	x	x	x	x	x	x
FANCB	Fanconi anemia complementation group B	Xp22.2	2187	2397	46	2351	x				x
FANCC	Fanconi anemia complementation group C	9q22.32	2176	2410	59	2351	x	x			x
FANCD2	Fanconi anemia complementation group D2	3p25.3	2177	2410	59	2351	x	x			x	x
FANCE	Fanconi anemia complementation group E	6p21.31	2178	2410	59	2351	x	x			x
FANCF	Fanconi anemia complementation group F	11p14.3	2188	2410	59	2351	x	x			x
FANCG	Fanconi anemia complementation group G	9p13.3	2189	2410	59	2351	x	x			x
FANCI	Fanconi anemia complementation group I	15q26.1	55215	2397	46	2351	x				x
FANCL	Fanconi anemia complementation group L	2p16.1	55120	2410	59	2351	x	x			x
FANCM	Fanconi anemia complementation group M	14q21.2	57697	2397	46	2351	x				x
FAT1	FAT atypical cadherin 1	4q35.2	2195	2410	59	2351	x	x			x
FBXW7	F-box and WD repeat domain containing 7	4q31.3	55294	2452	101	2351	x	x	x	x	x	x
FEN1	flap structure-specific endonuclease 1	11q12.2	2237	2397	46	2351	x				x
FES	FES proto-oncogene, tyrosine kinase	15q26.1	2242	2397	46	2351	x				x
FGFR1	fibroblast growth factor receptor 1	8p11.23	2260	2452	101	2351	x	x	x	x	x
FGFR2	fibroblast growth factor receptor 2	10q26.13	2263	2452	101	2351	x	x	x	x	x
FGFR3	fibroblast growth factor receptor 3	4p16.3	2261	2452	101	2351	x	x	x	x	x
FGFR4	fibroblast growth factor receptor 4	5q35.2	2264	2452	101	2351	x	x	x	x	x
FGR	FGR proto-oncogene, Src family tyrosine kinase	1p35.3	2268	2397	46	2351	x				x
FH	fumarate hydratase	1q43	2271	2410	59	2351	x	x			x
FLCN	folliculin	17p11.2	201163	2410	59	2351	x	x			x
FLT1	fms related tyrosine kinase 1	13q12.3	2321	2452	101	2351	x	x	x	x	x
FLT3	fms related tyrosine kinase 3	13q12.2	2322	2452	101	2351	x	x	x	x	x	x
FLT4	fms related tyrosine kinase 4	5q35.3	2324	2452	101	2351	x	x	x	x	x
FNTA	farnesyltransferase, CAAX box, alpha	8p11.21	2339	2397	46	2351	x				x
FOXA1	forkhead box A1	14q21.1	3169	2397	46	2351	x				x
FOXQ1	forkhead box Q1	6p25.3	94234	2397	46	2351	x				x
FRK	fyn related Src family tyrosine kinase	6q22.1	2444	2397	46	2351	x				x
FUBP1	far upstream element binding protein 1	1p31.1	8880	2410	59	2351	x	x			x
FYN	FYN proto-oncogene, Src family tyrosine kinase	6q21	2534	2397	46	2351	x				x
FZD7	frizzled class receptor 7	2q33.1	8324	2397	46	2351	x				x
GALNT12	polypeptide N-acetylgalactosaminyltransferase 12	9q22.33	79695	2397	46	2351	x				x
GATA1	GATA binding protein 1	Xp11.23	2623	2452	101	2351	x	x	x	x	x
GATA2	GATA binding protein 2	3q21.3	2624	2427	76	2351	x	x		x	x
GATA3	GATA binding protein 3	10p14	2625	2427	76	2351	x	x		x	x	x
GEN1	GEN1, Holliday junction 5' flap endonuclease	2p24.2	348654	2397	46	2351	x				x
GNAS	GNAS complex locus	20q13.32	2778	2452	101	2351	x	x	x	x	x
GNPTAB	N-acetylglucosamine-1-phosphate transferase alpha and beta subunits	12q23.2	79158	2397	46	2351	x				x
GOT1	glutamic-oxaloacetic transaminase 1	10q24.2	2805	2397	46	2351	x				x
GPC3	glypican 3	Xq26.2	2719	2397	46	2351	x				x
GPNMB	glycoprotein nmb	7p15.3	10457	2397	46	2351	x				x
GPR149	G protein-coupled receptor 149	3q25.2	344758	2397	46	2351	x				x
GREM1	gremlin 1, DAN family BMP antagonist	15q13.3	26585	2397	46	2351	x				x
GRM1	glutamate metabotropic receptor 1	6q24.3	2911	2397	46	2351	x				x
H2AFX	H2A histone family member X	11q23.3	3014	2397	46	2351	x				x
H3F3A	H3 histone family member 3A	1q42.12	3020	2427	76	2351	x	x		x	x
HCK	HCK proto-oncogene, Src family tyrosine kinase	20q11.21	3055	2397	46	2351	x				x
HEATR5B	HEAT repeat containing 5B	2p22.2	54497	2397	46	2351	x				x
HGF	hepatocyte growth factor	7q21.11	3082	2410	59	2351	x	x			x
HNF1A	HNF1 homeobox A	12q24.31	6927	2427	76	2351	x	x		x	x
HOXB13	homeobox B13	17q21.32	10481	2397	46	2351	x				x
HRAS	HRas proto-oncogene, GTPase	11p15.5	3265	2452	101	2351	x	x	x	x	x	x
HSPG2	heparan sulfate proteoglycan 2	1p36.12	3339	2397	46	2351	x				x
HUS1	HUS1 checkpoint clamp component	7p12.3	3364	2397	46	2351	x				x
ICAM1	intercellular adhesion molecule 1	19p13.2	3383	2397	46	2351	x				x
IDH1	isocitrate dehydrogenase (NADP(+)) 1, cytosolic	2q34	3417	2452	101	2351	x	x	x	x	x
IDH2	isocitrate dehydrogenase (NADP(+)) 2, mitochondrial	15q26.1	3418	2452	101	2351	x	x	x	x	x
IGF1R	insulin like growth factor 1 receptor	15q26.3	3480	2452	101	2351	x	x	x	x	x
IGSF10	immunoglobulin superfamily member 10	3q25.1	285313	2397	46	2351	x				x
IL12A	interleukin 12A	3q25.33	3592	2397	46	2351	x				x
IL12B	interleukin 12B	5q33.3	3593	2397	46	2351	x				x
IL1B	interleukin 1 beta	2q14.1	3553	2397	46	2351	x				x
IL23A	interleukin 23 subunit alpha	12q13.3	51561	2397	46	2351	x				x
IL2RA	interleukin 2 receptor subunit alpha	10p15.1	3559	2397	46	2351	x				x
IL2RB	interleukin 2 receptor subunit beta	22q12.3	3560	2397	46	2351	x				x
IL6R	interleukin 6 receptor	1q21.3	3570	2397	46	2351	x				x
ING1	inhibitor of growth family member 1	13q34	3621	2397	46	2351	x				x
INO80	INO80 complex subunit	15q15.1	54617	2397	46	2351	x				x
INPPL1	inositol polyphosphate phosphatase like 1	11q13.4	3636	2397	46	2351	x				x
IPO7	importin 7	11p15.4	10527	2397	46	2351	x				x
IRF6	interferon regulatory factor 6	1q32.2	3664	2397	46	2351	x				x
ITGA4	integrin subunit alpha 4	2q31.3	3676	2397	46	2351	x				x
ITGAL	integrin subunit alpha L	16p11.2	3683	2397	46	2351	x				x
ITGAV	integrin subunit alpha V	2q32.1	3685	2397	46	2351	x				x
ITK	IL2 inducible T-cell kinase	5q33.3	3702	2397	46	2351	x				x
JAK1	Janus kinase 1	1p31.3	3716	2452	101	2351	x	x	x	x	x	x
JAK2	Janus kinase 2	9p24.1	3717	2452	101	2351	x	x	x	x	x
JAK3	Janus kinase 3	19p13.11	3718	2452	101	2351	x	x	x	x	x
KDM6A	lysine demethylase 6A	Xp11.3	7403	2452	101	2351	x	x	x	x	x	x
KDR	kinase insert domain receptor	4q12	3791	2452	101	2351	x	x	x	x	x
KEAP1	kelch like ECH associated protein 1	19p13.2	9817	2410	59	2351	x	x			x
KIT	KIT proto-oncogene receptor tyrosine kinase	4q12	3815	2452	101	2351	x	x	x	x	x
KLHL8	kelch like family member 8	4q22.1	57563	2397	46	2351	x				x
KRAS	KRAS proto-oncogene, GTPase	12p12.1	3845	2452	101	2351	x	x	x	x	x	x
L3MBTL3	l(3)mbt-like 3 (Drosophila)	6q23.1	84456	2397	46	2351	x				x
L3MBTL4	l(3)mbt-like 4 (Drosophila)	18p11.31	91133	2397	46	2351	x				x
LCK	LCK proto-oncogene, Src family tyrosine kinase	1p35.2	3932	2397	46	2351	x				x
LCP1	lymphocyte cytosolic protein 1	13q14.13	3936	2397	46	2351	x				x
LIG1	DNA ligase 1	19q13.33	3978	2397	46	2351	x				x
LIG3	DNA ligase 3	17q12	3980	2397	46	2351	x				x
LIG4	DNA ligase 4	13q33.3	3981	2397	46	2351	x				x
LRP1B	LDL receptor related protein 1B	2q22.1-q22.2	53353	2435	84	2351	x	x	x		x
LRRC1	leucine rich repeat containing 1	6p12.1	55227	2397	46	2351	x				x
LRRC7	leucine rich repeat containing 7	1p31.1	57554	2397	46	2351	x				x
LTK	leukocyte receptor tyrosine kinase	15q15.1	4058	2397	46	2351	x				x
LYN	LYN proto-oncogene, Src family tyrosine kinase	8q12.1	4067	2410	59	2351	x	x			x
MADD	MAP kinase activating death domain	11p11.2	8567	2397	46	2351	x				x
MAP2	microtubule associated protein 2	2q34	4133	2397	46	2351	x				x
MAP2K1	mitogen-activated protein kinase kinase 1	15q22.31	5604	2452	101	2351	x	x	x	x	x
MAP2K4	mitogen-activated protein kinase kinase 4	17p12	6416	2452	101	2351	x	x	x	x	x	x
MAP3K1	mitogen-activated protein kinase kinase kinase 1	5q11.2	4214	2427	76	2351	x	x		x	x	x
MAP3K10	mitogen-activated protein kinase kinase kinase 10	19q13.2	4294	2397	46	2351	x				x	x
MAP3K13	mitogen-activated protein kinase kinase kinase 13	3q27.2	9175	2397	46	2351	x				x	x
MAP3K4	mitogen-activated protein kinase kinase kinase 4	6q26	4216	2397	46	2351	x				x
MAP4K3	mitogen-activated protein kinase kinase kinase kinase 3	2p22.1	8491	2397	46	2351	x				x
MAPK1	mitogen-activated protein kinase 1	22q11.22	5594	2397	46	2351	x				x
MAX	MYC associated factor X	14q23.3	4149	2397	46	2351	x				x
MBD1	methyl-CpG binding domain protein 1	18q21.1	4152	2397	46	2351	x				x
MBTPS1	membrane bound transcription factor peptidase, site 1	16q23.3-q24.1	8720	2397	46	2351	x				x
MDC1	mediator of DNA damage checkpoint 1	6p21.33	9656	2397	46	2351	x				x
MDN1	midasin AAA ATPase 1	6q15	23195	2397	46	2351	x				x
MEN1	menin 1	11q13.1	4221	2452	101	2351	x	x	x	x	x	x
MET	MET proto-oncogene, receptor tyrosine kinase	7q31.2	4233	2452	101	2351	x	x	x	x	x
MGA	MGA, MAX dimerization protein	15q15.1	23269	2397	46	2351	x				x
MICALCL	MICAL C-terminal like	11p15.3	84953	2397	46	2351	x				x
MINK1	misshapen like kinase 1	17p13.2	50488	2397	46	2351	x				x
MITF	melanogenesis associated transcription factor	3p13	4286	2452	101	2351	x	x	x	x	x
MLH1	mutL homolog 1	3p22.2	4292	2452	101	2351	x	x	x	x	x
MLH3	mutL homolog 3	14q24.3	27030	2397	46	2351	x				x
MLIP	muscular LMNA interacting protein	6p12.1	90523	2397	46	2351	x				x
KMT2A	lysine methyltransferase 2A	11q23.3	4297	2452	101	2351	x	x	x	x	x
KMT2D	lysine methyltransferase 2D	12q13.12	8085	2410	59	2351	x	x			x	x
KMT2C	lysine methyltransferase 2C	7q36.1	58508	2410	59	2351	x	x			x	x
AFDN	afadin, adherens junction formation factor	6q27	4301	2397	46	2351	x				x	x
MMS22L	MMS22 like, DNA repair protein	6q16.1	253714	2397	46	2351	x				x
MORC4	MORC family CW-type zinc finger 4	Xq22.3	79710	2397	46	2351	x				x
MRE11	MRE11 homolog, double strand break repair nuclease	11q21	4361	2452	101	2351	x	x	x	x	x
MS4A1	membrane spanning 4-domains A1	11q12.2	931	2397	46	2351	x				x
MSH2	mutS homolog 2	2p21-p16.3	4436	2452	101	2351	x	x	x	x	x
MSH3	mutS homolog 3	5q14.1	4437	2397	46	2351	x				x
MSH6	mutS homolog 6	2p16.3	2956	2452	101	2351	x	x	x	x	x
MSLN	mesothelin	16p13.3	10232	2397	46	2351	x				x
MST1R	macrophage stimulating 1 receptor	3p21.31	4486	2397	46	2351	x				x
MTOR	mechanistic target of rapamycin	1p36.22	2475	2452	101	2351	x	x	x	x	x
MUC1	mucin 1, cell surface associated	1q22	4582	2397	46	2351	x				x
MUS81	MUS81 structure-specific endonuclease subunit	11q13.1	80198	2397	46	2351	x				x
MUTYH	mutY DNA glycosylase	1p34.1	4595	2435	84	2351	x	x	x		x
MXRA5	matrix remodeling associated 5	Xp22.33	25878	2397	46	2351	x				x
MYB	MYB proto-oncogene, transcription factor	6q23.3	4602	2410	59	2351	x	x			x
MYCN	MYCN proto-oncogene, bHLH transcription factor	2p24.3	4613	2452	101	2351	x	x	x	x	x
MYH2	myosin heavy chain 2	17p13.1	4620	2397	46	2351	x				x
MYH9	myosin heavy chain 9	22q12.3	4627	2397	46	2351	x				x	x
NBN	nibrin	8q21.3	4683	2414	63	2351	x			x	x
NBPF1	NBPF member 1	1p36.13	55672	2397	46	2351	x				x
NCAM1	neural cell adhesion molecule 1	11q23.2	4684	2397	46	2351	x				x
NCOR1	nuclear receptor corepressor 1	17p12-p11.2	9611	2397	46	2351	x				x	x
NCOR2	nuclear receptor corepressor 2	12q24.31	9612	2397	46	2351	x				x	x
NEB	nebulin	2q23.3	4703	2397	46	2351	x				x
NF1	neurofibromin 1	17q11.2	4763	2452	101	2351	x	x	x	x	x	x
NF2	neurofibromin 2	22q12.2	4771	2452	101	2351	x	x	x	x	x	x
NFE2L2	nuclear factor, erythroid 2 like 2	2q31.2	4780	2427	76	2351	x	x		x	x
NGF	nerve growth factor	1p13.2	4803	2397	46	2351	x				x
NHEJ1	non-homologous end joining factor 1	2q35	79840	2397	46	2351	x				x
NOTCH1	notch 1	9q34.3	4851	2452	101	2351	x	x	x	x	x	x
NOTCH2	notch 2	1p12	4853	2427	76	2351	x	x		x	x
NOTCH3	notch 3	19p13.12	4854	2427	76	2351	x	x		x	x
NOTCH4	notch 4	6p21.32	4855	2414	63	2351	x			x	x
NR1I2	nuclear receptor subfamily 1 group I member 2	3q13.33	8856	2397	46	2351	x				x
NRAS	NRAS proto-oncogene, GTPase	1p13.2	4893	2452	101	2351	x	x	x	x	x	x
NSD1	nuclear receptor binding SET domain protein 1	5q35.3	64324	2410	59	2351	x	x			x
NSMCE1	NSE1 homolog, SMC5-SMC6 complex component	16p12.1	197370	2397	46	2351	x				x
NSMCE2	NSE2/MMS21 homolog, SMC5-SMC6 complex SUMO ligase	8q24.13	286053	2397	46	2351	x				x
NSMCE4A	NSE4 homolog A, SMC5-SMC6 complex component	10q26.13	54780	2397	46	2351	x				x
NTN4	netrin 4	12q22	59277	2397	46	2351	x				x
NTRK1	neurotrophic receptor tyrosine kinase 1	1q23.1	4914	2435	84	2351	x	x	x		x
NTRK2	neurotrophic receptor tyrosine kinase 2	9q21.33	4915	2435	84	2351	x	x	x		x
NTRK3	neurotrophic receptor tyrosine kinase 3	15q25.3	4916	2452	101	2351	x	x	x	x	x
OTUD7A	OTU deubiquitinase 7A	15q13.3	161725	2397	46	2351	x				x
PALB2	partner and localizer of BRCA2	16p12.2	79728	2427	76	2351	x	x		x	x
PARP1	poly(ADP-ribose) polymerase 1	1q42.12	142	2414	63	2351	x			x	x
PARP2	poly(ADP-ribose) polymerase 2	14q11.2	10038	2397	46	2351	x				x
PARP3	poly(ADP-ribose) polymerase family member 3	3p21.2	10039	2397	46	2351	x				x
PARP4	poly(ADP-ribose) polymerase family member 4	13q12.12	143	2397	46	2351	x				x
PARP9	poly(ADP-ribose) polymerase family member 9	3q21.1	83666	2397	46	2351	x				x
PCBP1	poly(rC) binding protein 1	2p13.3	5093	2397	46	2351	x				x
PCNA	proliferating cell nuclear antigen	20p12.3	5111	2397	46	2351	x				x
PDCD1	programmed cell death 1	2q37.3	5133	2397	46	2351	x				x
PDGFRA	platelet derived growth factor receptor alpha	4q12	5156	2452	101	2351	x	x	x	x	x
PDGFRB	platelet derived growth factor receptor beta	5q32	5159	2452	101	2351	x	x	x	x	x
PHOX2B	paired like homeobox 2b	4p13	8929	2397	46	2351	x				x
PIF1	PIF1 5'-to-3' DNA helicase	15q22.31	80119	2397	46	2351	x				x
PIGF	phosphatidylinositol glycan anchor biosynthesis class F	2p21	5281	2397	46	2351	x				x
PIK3CA	phosphatidylinositol-4,5-bisphosphate 3-kinase catalytic subunit alpha	3q26.32	5290	2452	101	2351	x	x	x	x	x	x
PIK3CB	phosphatidylinositol-4,5-bisphosphate 3-kinase catalytic subunit beta	3q22.3	5291	2410	59	2351	x	x			x
PIK3CD	phosphatidylinositol-4,5-bisphosphate 3-kinase catalytic subunit delta	1p36.22	5293	2397	46	2351	x				x
PIK3CG	phosphatidylinositol-4,5-bisphosphate 3-kinase catalytic subunit gamma	7q22.3	5294	2452	101	2351	x	x	x	x	x
PIK3R1	phosphoinositide-3-kinase regulatory subunit 1	5q13.1	5295	2452	101	2351	x	x	x	x	x	x
PLK1	polo like kinase 1	16p12.2	5347	2397	46	2351	x				x
PMS1	PMS1 homolog 1, mismatch repair system component	2q32.2	5378	2397	46	2351	x				x
PMS2	PMS1 homolog 2, mismatch repair system component	7p22.1	5395	2427	76	2351	x	x		x	x
POLA1	DNA polymerase alpha 1, catalytic subunit	Xp22.11-p21.3	5422	2397	46	2351	x				x
POLD1	DNA polymerase delta 1, catalytic subunit	19q13.33	5424	2410	59	2351	x	x			x
POLD2	DNA polymerase delta 2, accessory subunit	7p13	5425	2397	46	2351	x				x
POLD3	DNA polymerase delta 3, accessory subunit	11q13.4	10714	2397	46	2351	x				x
POLD4	DNA polymerase delta 4, accessory subunit	11q13.2	57804	2397	46	2351	x				x
POLE	DNA polymerase epsilon, catalytic subunit	12q24.33	5426	2410	59	2351	x	x			x
PPM1D	protein phosphatase, Mg2+/Mn2+ dependent 1D	17q23.2	8493	2397	46	2351	x				x
PPP2R1A	protein phosphatase 2 scaffold subunit Aalpha	19q13.41	5518	2427	76	2351	x	x		x	x
PPP2R5C	protein phosphatase 2 regulatory subunit B'gamma	14q32.31	5527	2397	46	2351	x				x
PRF1	perforin 1	10q22.1	5551	2397	46	2351	x				x
PRICKLE1	prickle planar cell polarity protein 1	12q12	144165	2397	46	2351	x				x
PRICKLE2	prickle planar cell polarity protein 2	3p14.1	166336	2397	46	2351	x				x
PRKAR1A	protein kinase cAMP-dependent type I regulatory subunit alpha	17q24.2	5573	2410	59	2351	x	x			x
PRKCB	protein kinase C beta	16p12.2-p12.1	5579	2397	46	2351	x				x
PRKCE	protein kinase C epsilon	2p21	5581	2397	46	2351	x				x	x
PRKCG	protein kinase C gamma	19q13.42	5582	2397	46	2351	x				x
PRKCH	protein kinase C eta	14q23.1	5583	2397	46	2351	x				x
PRKCQ	protein kinase C theta	10p15.1	5588	2397	46	2351	x				x	x
PRKDC	protein kinase, DNA-activated, catalytic polypeptide	8q11.21	5591	2435	84	2351	x	x	x		x
PRSS1	protease, serine 1	7q34	5644	2397	46	2351	x				x
PSMB5	proteasome subunit beta 5	14q11.2	5693	2397	46	2351	x				x
PSMC3IP	PSMC3 interacting protein	17q21.2	29893	2397	46	2351	x				x
PTCH1	patched 1	9q22.32	5727	2452	101	2351	x	x	x	x	x
PTEN	phosphatase and tensin homolog	10q23.31	5728	2452	101	2351	x	x	x	x	x	x
PTK2	protein tyrosine kinase 2	8q24.3	5747	2397	46	2351	x				x
PTK7	protein tyrosine kinase 7 (inactive)	6p21.1	5754	2397	46	2351	x				x
PTPN11	protein tyrosine phosphatase, non-receptor type 11	12q24.13	5781	2452	101	2351	x	x	x	x	x
PTPRD	protein tyrosine phosphatase, receptor type D	9p24.1-p23	5789	2397	46	2351	x				x	x
RAC1	ras-related C3 botulinum toxin substrate 1 (rho family, small GTP binding protein Rac1)	7p22.1	5879	2410	59	2351	x	x			x
RAD1	RAD1 checkpoint DNA exonuclease	5p13.2	5810	2397	46	2351	x				x
RAD17	RAD17 checkpoint clamp loader component	5q13.2	5884	2397	46	2351	x				x
RAD18	RAD18, E3 ubiquitin protein ligase	3p25.3	56852	2397	46	2351	x				x
RAD50	RAD50 double strand break repair protein	5q31.1	10111	2427	76	2351	x	x		x	x
RAD51	RAD51 recombinase	15q15.1	5888	2427	76	2351	x	x		x	x
RAD51AP1	RAD51 associated protein 1	12p13.32	10635	2397	46	2351	x				x
RAD51B	RAD51 paralog B	14q24.1	5890	2397	46	2351	x				x
RAD51C	RAD51 paralog C	17q22	5889	2397	46	2351	x				x
RAD51D	RAD51 paralog D	17q12	5892	2397	46	2351	x				x
RAD52	RAD52 homolog, DNA repair protein	12p13.33	5893	2397	46	2351	x				x
RAD54B	RAD54 homolog B (S. cerevisiae)	8q22.1	25788	2397	46	2351	x				x
RAD54L	RAD54 like (S. cerevisiae)	1p34.1	8438	2397	46	2351	x				x
RAD9A	RAD9 checkpoint clamp component A	11q13.2	5883	2397	46	2351	x				x
RAD9B	RAD9 checkpoint clamp component B	12q24.11	144715	2397	46	2351	x				x
RAF1	Raf-1 proto-oncogene, serine/threonine kinase	3p25.2	5894	2452	101	2351	x	x	x	x	x
RASA1	RAS p21 protein activator 1	5q14.3	5921	2397	46	2351	x				x
RB1	RB transcriptional corepressor 1	13q14.2	5925	2452	101	2351	x	x	x	x	x	x
RBBP8	RB binding protein 8, endonuclease	18q11.2	5932	2397	46	2351	x				x
RBM10	RNA binding motif protein 10	Xp11.3	8241	2410	59	2351	x	x			x
RECQL	RecQ like helicase	12p12.1	5965	2397	46	2351	x				x
RECQL4	RecQ like helicase 4	8q24.3	9401	2397	46	2351	x				x
RECQL5	RecQ like helicase 5	17q25.1	9400	2397	46	2351	x				x
RET	ret proto-oncogene	10q11.21	5979	2452	101	2351	x	x	x	x	x
REV1	REV1, DNA directed polymerase	2q11.2	51455	2397	46	2351	x				x
REV3L	REV3 like, DNA directed polymerase zeta catalytic subunit	6q21	5980	2397	46	2351	x				x
RFC1	replication factor C subunit 1	4p14	5981	2397	46	2351	x				x
RFC2	replication factor C subunit 2	7q11.23	5982	2397	46	2351	x				x
RFC3	replication factor C subunit 3	13q13.2	5983	2397	46	2351	x				x
RFC4	replication factor C subunit 4	3q27.3	5984	2397	46	2351	x				x
RFC5	replication factor C subunit 5	12q24.23	5985	2397	46	2351	x				x
RHBDF2	rhomboid 5 homolog 2	17q25.1	79651	2397	46	2351	x				x
RHOA	ras homolog family member A	3p21.31	387	2397	46	2351	x				x
RIT1	Ras like without CAAX 1	1q22	6016	2397	46	2351	x				x
ROR1	receptor tyrosine kinase like orphan receptor 1	1p31.3	4919	2397	46	2351	x				x
ROR2	receptor tyrosine kinase like orphan receptor 2	9q22.31	4920	2397	46	2351	x				x
ROS1	ROS proto-oncogene 1, receptor tyrosine kinase	6q22.1	6098	2427	76	2351	x	x		x	x	x
RPA1	replication protein A1	17p13.3	6117	2397	46	2351	x				x
RPA2	replication protein A2	1p35.3	6118	2397	46	2351	x				x
RPA3	replication protein A3	7p21.3	6119	2397	46	2351	x				x
RPA4	replication protein A4	Xq21.33	29935	2397	46	2351	x				x
RPS6KC1	ribosomal protein S6 kinase C1	1q32.3	26750	2397	46	2351	x				x
RSBN1L	round spermatid basic protein 1 like	7q11.23	222194	2397	46	2351	x				x
RTEL1	regulator of telomere elongation helicase 1	20q13.33	51750	2397	46	2351	x				x
RUNX1	runt related transcription factor 1	21q22.12	861	2452	101	2351	x	x	x	x	x	x
RUNX2	runt related transcription factor 2	6p21.1	860	2397	46	2351	x				x
RUNX3	runt related transcription factor 3	1p36.11	864	2397	46	2351	x				x
RXRA	retinoid X receptor alpha	9q34.2	6256	2397	46	2351	x				x
SACS	sacsin molecular chaperone	13q12.12	26278	2397	46	2351	x				x
SBDS	SBDS, ribosome maturation factor	7q11.21	51119	2397	46	2351	x				x
SCRIB	scribbled planar cell polarity protein	8q24.3	23513	2397	46	2351	x				x
SDHA	succinate dehydrogenase complex flavoprotein subunit A	5p15.33	6389	2410	59	2351	x	x			x
SDHAF2	succinate dehydrogenase complex assembly factor 2	11q12.2	54949	2397	46	2351	x				x
SDHB	succinate dehydrogenase complex iron sulfur subunit B	1p36.13	6390	2410	59	2351	x	x			x
SDHC	succinate dehydrogenase complex subunit C	1q23.3	6391	2410	59	2351	x	x			x
SDHD	succinate dehydrogenase complex subunit D	11q23.1	6392	2410	59	2351	x	x			x
SELP	selectin P	1q24.2	6403	2397	46	2351	x				x
SF3B1	splicing factor 3b subunit 1	2q33.1	23451	2427	76	2351	x	x		x	x	x
SGK1	serum/glucocorticoid regulated kinase 1	6q23.2	6446	2397	46	2351	x				x
SIRT1	sirtuin 1	10q21.3	23411	2397	46	2351	x				x
SIRT4	sirtuin 4	12q24.23-q24.31	23409	2397	46	2351	x				x
SLAMF7	SLAM family member 7	1q23.3	57823	2397	46	2351	x				x
SLC1A3	solute carrier family 1 member 3	5p13.2	6507	2397	46	2351	x				x
SLC44A3	solute carrier family 44 member 3	1p21.3	126969	2397	46	2351	x				x
SLC4A5	solute carrier family 4 member 5	2p13.1	57835	2397	46	2351	x				x
SLX1A	SLX1 homolog A, structure-specific endonuclease subunit	16p11.2	548593	2397	46	2351	x				x
SLX4	SLX4 structure-specific endonuclease subunit	16p13.3	84464	2397	46	2351	x				x
SMAD2	SMAD family member 2	18q21.1	4087	2452	101	2351	x	x	x	x	x	x
SMAD4	SMAD family member 4	18q21.2	4089	2452	101	2351	x	x	x	x	x	x
SMARCA4	SWI/SNF related, matrix associated, actin dependent regulator of chromatin, subfamily a, member 4	19p13.2	6597	2452	101	2351	x	x	x	x	x
SMARCA5	SWI/SNF related, matrix associated, actin dependent regulator of chromatin, subfamily a, member 5	4q31.21	8467	2397	46	2351	x				x
SMARCAD1	SWI/SNF-related, matrix-associated actin-dependent regulator of chromatin, subfamily a, containing DEAD/H box 1	4q22.3	56916	2397	46	2351	x				x
SMARCB1	SWI/SNF related, matrix associated, actin dependent regulator of chromatin, subfamily b, member 1	22q11.23|22q11	6598	2452	101	2351	x	x	x	x	x	x
SMO	smoothened, frizzled class receptor	7q32.1	6608	2452	101	2351	x	x	x	x	x
SNX25	sorting nexin 25	4q35.1	83891	2397	46	2351	x				x
SOS1	SOS Ras/Rac guanine nucleotide exchange factor 1	2p22.1	6654	2397	46	2351	x				x
SOX17	SRY-box 17	8q11.23	64321	2397	46	2351	x				x
SPOP	speckle type BTB/POZ protein	17q21.33	8405	2410	59	2351	x	x			x
SRC	SRC proto-oncogene, non-receptor tyrosine kinase	20q11.23	6714	2452	101	2351	x	x	x	x	x
STAG2	stromal antigen 2	Xq25	10735	2427	76	2351	x	x		x	x
STAT3	signal transducer and activator of transcription 3	17q21.2	6774	2427	76	2351	x	x		x	x
STAT5B	signal transducer and activator of transcription 5B	17q21.2	6777	2397	46	2351	x				x
STK11	serine/threonine kinase 11	19p13.3	6794	2452	101	2351	x	x	x	x	x	x
STX2	syntaxin 2	12q24.33	2054	2397	46	2351	x				x
SUFU	SUFU negative regulator of hedgehog signaling	10q24.32	51684	2452	101	2351	x	x	x	x	x
TAP1	transporter 1, ATP binding cassette subfamily B member	6p21.32	6890	2397	46	2351	x				x
TBC1D1	TBC1 domain family member 1	4p14	23216	2397	46	2351	x				x
TBL1XR1	transducin beta like 1 X-linked receptor 1	3q26.32	79718	2397	46	2351	x				x	x
TBX3	T-box 3	12q24.21	6926	2410	59	2351	x	x			x	x
TCF7L2	transcription factor 7 like 2	10q25.2-q25.3	6934	2397	46	2351	x				x
TCP11L2	t-complex 11 like 2	12q23.3	255394	2397	46	2351	x				x
TDP1	tyrosyl-DNA phosphodiesterase 1	14q32.11	55775	2397	46	2351	x				x
TEK	TEK receptor tyrosine kinase	9p21.2	7010	2397	46	2351	x				x
TERT	telomerase reverse transcriptase	5p15.33	7015	2427	76	2351	x	x		x	x
TGFB2	transforming growth factor beta 2	1q41	7042	2397	46	2351	x				x
TGFB3	transforming growth factor beta 3	14q24.3	7043	2397	46	2351	x				x
TGFBR2	transforming growth factor beta receptor 2	3p24.1	7048	2452	101	2351	x	x	x	x	x
TMEM127	transmembrane protein 127	2q11.2	55654	2397	46	2351	x				x
TNFRSF10A	TNF receptor superfamily member 10a	8p21.3	8797	2397	46	2351	x				x
TNFRSF10B	TNF receptor superfamily member 10b	8p21.3	8795	2397	46	2351	x				x
TNFRSF11A	TNF receptor superfamily member 11a	18q21.33	8792	2397	46	2351	x				x
TNFRSF12A	TNF receptor superfamily member 12A	16p13.3	51330	2397	46	2351	x				x
TNFRSF8	TNF receptor superfamily member 8	1p36.22	943	2397	46	2351	x				x
TNFRSF9	TNF receptor superfamily member 9	1p36.23	3604	2397	46	2351	x				x
TNFSF13B	TNF superfamily member 13b	13q33.3	10673	2397	46	2351	x				x
TP53	tumor protein p53	17p13.1	7157	2452	101	2351	x	x	x	x	x	x
TPX2	TPX2, microtubule nucleation factor	20q11.21	22974	2397	46	2351	x				x
TRIM23	tripartite motif containing 23	5q12.3	373	2397	46	2351	x				x
TRPC1	transient receptor potential cation channel subfamily C member 1	3q23	7220	2397	46	2351	x				x
TSC1	tuberous sclerosis 1	9q34.13	7248	2452	101	2351	x	x	x	x	x
TSC2	tuberous sclerosis 2	16p13.3	7249	2452	101	2351	x	x	x	x	x
TTLL9	tubulin tyrosine ligase like 9	20q11.21	164395	2397	46	2351	x				x
TXNDC8	thioredoxin domain containing 8	9q31.3	255220	2397	46	2351	x				x
U2AF1	U2 small nuclear RNA auxiliary factor 1	21q22.3	7307	2427	76	2351	x	x		x	x
USH2A	usherin	1q41	7399	2397	46	2351	x				x	x
VANGL1	VANGL planar cell polarity protein 1	1p13.1	81839	2397	46	2351	x				x
VANGL2	VANGL planar cell polarity protein 2	1q23.2	57216	2397	46	2351	x				x
VEGFA	vascular endothelial growth factor A	6p21.1	7422	2410	59	2351	x	x			x
VEGFB	vascular endothelial growth factor B	11q13.1	7423	2397	46	2351	x				x
VHL	von Hippel-Lindau tumor suppressor	3p25.3	7428	2452	101	2351	x	x	x	x	x
WRN	Werner syndrome RecQ like helicase	8p12	7486	2414	63	2351	x			x	x
WT1	Wilms tumor 1	11p13	7490	2452	101	2351	x	x	x	x	x
XPA	XPA, DNA damage recognition and repair factor	9q22.33	7507	2397	46	2351	x				x
XPC	XPC complex subunit, DNA damage recognition and repair factor	3p25.1	7508	2414	63	2351	x			x	x
XRCC1	X-ray repair cross complementing 1	19q13.31	7515	2414	63	2351	x			x	x
XRCC2	X-ray repair cross complementing 2	7q36.1	7516	2397	46	2351	x				x
XRCC3	X-ray repair cross complementing 3	14q32.33	7517	2397	46	2351	x				x
XRCC4	X-ray repair cross complementing 4	5q14.2	7518	2397	46	2351	x				x
XRCC5	X-ray repair cross complementing 5	2q35	7520	2397	46	2351	x				x
XRCC6	X-ray repair cross complementing 6	22q13.2	2547	2397	46	2351	x				x
YES1	YES proto-oncogene 1, Src family tyrosine kinase	18p11.32	7525	2397	46	2351	x				x
ZFHX3	zinc finger homeobox 3	16q22.2-q22.3	463	2397	46	2351	x				x
ZHX2	zinc fingers and homeoboxes 2	8q24.13	22882	2397	46	2351	x				x
ZNF471	zinc finger protein 471	19q13.43	57573	2397	46	2351	x				x
ZNF620	zinc finger protein 620	3p22.1	253639	2397	46	2351	x				x
ZNF703	zinc finger protein 703	8p11.23	80139	2410	59	2351	x	x	x		x
ZNF750	zinc finger protein 750	17q25.3	79755	2397	46	2351	x				x
ZNRF3	zinc and ring finger 3	22q12.1	84133	2397	46	2351	x				x
ZRANB3	zinc finger RANBP2-type containing 3	2q21.3	84083	2397	46	2351	x				x
ARAF	A-Raf proto-oncogene, serine/threonine kinase	Xp11.3	369	2358	57	2301		x	x	x	x
ARFRP1	ADP ribosylation factor related protein 1	20q13.33	10139	2341	40	2301		x	x		x
AURKA	aurora kinase A	20q13.2	6790	2358	57	2301		x	x	x	x
AURKB	aurora kinase B	17p13.1	9212	2358	57	2301		x	x	x	x
BCL2	BCL2, apoptosis regulator	18q21.33	596	2358	57	2301		x	x	x	x
BCL2L2	BCL2 like 2	14q11.2	599	2341	40	2301		x	x		x
BCL6	B-cell CLL/lymphoma 6	3q27.3	604	2341	40	2301		x	x		x
CARD11	caspase recruitment domain family member 11	7p22.2	84433	2358	57	2301		x	x	x	x
CBL	Cbl proto-oncogene	11q23.3	867	2358	57	2301		x	x	x	x
CCND2	cyclin D2	12p13.32	894	2358	57	2301		x	x	x	x
CCNE1	cyclin E1	19q12	898	2358	57	2301		x	x	x	x
CD79A	CD79a molecule	19q13.2	973	2341	40	2301		x	x		x
CD79B	CD79b molecule	17q23.3	974	2341	40	2301		x	x		x
CDK6	cyclin dependent kinase 6	7q21.2	1021	2358	57	2301		x	x	x	x
CDK8	cyclin dependent kinase 8	13q12.13	1024	2341	40	2301		x	x		x
CDKN2C	cyclin dependent kinase inhibitor 2C	1p32.3	1031	2341	40	2301		x	x		x
CRKL	CRK like proto-oncogene, adaptor protein	22q11.21	1399	2341	40	2301		x	x		x
CRLF2	cytokine receptor-like factor 2	Xp22.33 and Yp11.2	64109	2341	40	2301		x	x		x
DOT1L	DOT1 like histone lysine methyltransferase	19p13.3	84444	2341	40	2301		x	x		x
EPHA3	EPH receptor A3	3p11.1	2042	2341	40	2301		x	x		x
EPHA5	EPH receptor A5	4q13.1-q13.2	2044	2341	40	2301		x	x		x
EPHB1	EPH receptor B1	3q22.2	2047	2341	40	2301		x	x		x
ERG	ERG, ETS transcription factor	21q22.2	2078	2341	40	2301		x	x		x
GNA11	G protein subunit alpha 11	19p13.3	2767	2358	57	2301		x	x	x	x
GNAQ	G protein subunit alpha q	9q21.2	2776	2358	57	2301		x	x	x	x
ADGRA2	adhesion G protein-coupled receptor A2	8p11.23	25960	2341	40	2301		x	x		x	x
IKBKE	inhibitor of nuclear factor kappa B kinase subunit epsilon	1q32.1	9641	2341	40	2301		x	x		x
IKZF1	IKAROS family zinc finger 1	7p12.2	10320	2358	57	2301		x	x	x	x
INHBA	inhibin beta A subunit	7p14.1	3624	2341	40	2301		x	x		x
IRS2	insulin receptor substrate 2	13q34	8660	2341	40	2301		x	x		x
JUN	Jun proto-oncogene, AP-1 transcription factor subunit	1p32.1	3725	2341	40	2301		x	x		x
MAP2K2	mitogen-activated protein kinase kinase 2	19p13.3	5605	2358	57	2301		x	x	x	x
MCL1	MCL1, BCL2 family apoptosis regulator	1q21.2	4170	2341	40	2301		x	x		x
MDM2	MDM2 proto-oncogene	12q15	4193	2358	57	2301		x	x	x	x
MDM4	MDM4, p53 regulator	1q32.1	4194	2358	57	2301		x	x	x	x
MPL	MPL proto-oncogene, thrombopoietin receptor	1p34.2	4352	2358	57	2301		x	x	x	x
MYC	MYC proto-oncogene, bHLH transcription factor	8q24.21	4609	2358	57	2301		x	x	x	x
MYCL	MYCL proto-oncogene, bHLH transcription factor	1p34.2	4610	2341	40	2301		x	x		x
NKX2-1	NK2 homeobox 1	14q13.3	7080	2341	40	2301		x	x		x
NPM1	nucleophosmin	5q35.1	4869	2358	57	2301		x	x	x	x
PAK3	p21 (RAC1) activated kinase 3	Xq23	5063	2341	40	2301		x	x		x
PAX5	paired box 5	9p13.2	5079	2358	57	2301		x	x	x	x
RARA	retinoic acid receptor alpha	17q21.2	5914	2358	57	2301		x	x	x	x
RICTOR	RPTOR independent companion of MTOR complex 2	5p13.1	253260	2358	57	2301		x	x	x	x
RPTOR	regulatory associated protein of MTOR complex 1	17q25.3	57521	2358	57	2301		x	x	x	x
SOX10	SRY-box 10	22q13.1	6663	2341	40	2301		x	x		x
SOX2	SRY-box 2	3q26.33	6657	2341	40	2301		x	x		x
TET2	tet methylcytosine dioxygenase 2	4q24	54790	2358	57	2301		x	x	x	x
TNFAIP3	TNF alpha induced protein 3	6q23.3	7128	2358	57	2301		x	x	x	x
TOP1	topoisomerase (DNA) I	20q12	7150	2358	57	2301		x	x	x	x
BCR	BCR, RhoGEF and GTPase activating protein	22q11.23	613	2358	57	2301		x	x	x	x
ETV1	ETS variant 1	7p21.2	2115	2358	57	2301		x	x	x	x
ETV5	ETS variant 5	3q27.2	2119	2358	57	2301		x	x	x	x
EWSR1	EWS RNA binding protein 1	22q12.2	2130	2345	44	2301			x	x	x
ETV4	ETS variant 4	17q21.31	2118	2358	57	2301		x	x	x	x
ETV6	ETS variant 6	12p13.2	2120	2358	57	2301		x	x	x	x
TMPRSS2	transmembrane protease, serine 2	21q22.3	7113	2358	57	2301		x	x	x	x
CYP1A2	cytochrome P450 family 1 subfamily A member 2	15q24.1	1544	2320	19	2301				x	x
CYP2C9	cytochrome P450 family 2 subfamily C member 9	10q23.33	1559	2320	19	2301				x	x
SMAD3	SMAD family member 3	15q22.33	4088	2333	32	2301		x		x	x
IGF2R	insulin like growth factor 2 receptor	6q25.3	3482	2320	19	2301				x	x
DPYD	dihydropyrimidine dehydrogenase	1p21.3	1806	2320	19	2301				x	x
IL7R	interleukin 7 receptor	5p13.2	3575	2333	32	2301		x		x	x
PBRM1	polybromo 1	3p21.1	55193	2333	32	2301		x		x	x	x
AXIN1	axin 1	16p13.3	8312	2333	32	2301		x		x	x
KLF4	Kruppel like factor 4	9q31.2	9314	2320	19	2301				x	x
MAML1	mastermind like transcriptional coactivator 1	5q35.3	9794	2320	19	2301				x	x
PHF6	PHD finger protein 6	Xq26.2	84295	2320	19	2301				x	x
PIK3R2	phosphoinositide-3-kinase regulatory subunit 2	19p13.11	5296	2333	32	2301		x		x	x
TOP2A	topoisomerase (DNA) II alpha	17q21.2	7153	2333	32	2301		x		x	x
TP63	tumor protein p63	3q28	8626	2320	19	2301				x	x
PRDM1	PR/SET domain 1	6q21	639	2333	32	2301		x		x	x
TPMT	thiopurine S-methyltransferase	6p22.3	7172	2320	19	2301				x	x
PTCH2	patched 2	1p34.1	8643	2320	19	2301				x	x
FOXL2	forkhead box L2	3q22.3	668	2333	32	2301		x		x	x
TYMS	thymidylate synthetase	18p11.32	7298	2320	19	2301				x	x
UGT1A1	UDP glucuronosyltransferase family 1 member A1	2q37.1	54658	2320	19	2301				x	x
VKORC1	vitamin K epoxide reductase complex subunit 1	16p11.2	79001	2320	19	2301				x	x
GRIN2A	glutamate ionotropic receptor NMDA type subunit 2A	16p13.2	2903	2333	32	2301		x		x	x
CYP2C19	cytochrome P450 family 2 subfamily C member 19	10q23.33	1557	2320	19	2301				x	x
CYP2D6	cytochrome P450 family 2 subfamily D member 6	22q13.2	1565	2320	19	2301				x	x
ERRFI1	ERBB receptor feedback inhibitor 1	1p36.23	54206	2320	19	2301				x	x
G6PD	glucose-6-phosphate dehydrogenase	Xq28	2539	2320	19	2301				x	x
GLI1	GLI family zinc finger 1	12q13.3	2735	2320	19	2301				x	x
MYD88	myeloid differentiation primary response 88	3p22.2	4615	2333	32	2301		x		x	x
INSR	insulin receptor	19p13.2	3643	2320	19	2301				x	x
MED12	mediator complex subunit 12	Xq13.1	9968	2333	32	2301		x		x	x
MTHFR	methylenetetrahydrofolate reductase	1p36.22	4524	2320	19	2301				x	x
PGR	progesterone receptor	11q22.1	5241	2320	19	2301				x	x
PIK3R5	phosphoinositide-3-kinase regulatory subunit 5	17p13.1	23533	2320	19	2301				x	x
RNF43	ring finger protein 43	17q22	54894	2333	32	2301		x		x	x
SETD2	SET domain containing 2	3p21.31	29072	2333	32	2301		x		x	x	x
SOCS1	suppressor of cytokine signaling 1	16p13.13	8651	2333	32	2301		x		x	x
SRSF2	serine and arginine rich splicing factor 2	17q25.1	6427	2320	19	2301				x	x
STAT1	signal transducer and activator of transcription 1	2q32.2	6772	2320	19	2301				x	x
TP73	tumor protein p73	1p36.32	7161	2320	19	2301				x	x
TSHR	thyroid stimulating hormone receptor	14q31.1	7253	2333	32	2301		x		x	x
BCL2L1	BCL2 like 1	20q11.21	598	2316	15	2301		x			x
BCORL1	BCL6 corepressor like 1	Xq26.1	63035	2316	15	2301		x			x
BRD4	bromodomain containing 4	19p13.12	23476	2316	15	2301		x			x
BTG1	BTG anti-proliferation factor 1	12q21.33	694	2316	15	2301		x			x
BTK	Bruton tyrosine kinase	Xq22.1	695	2316	15	2301		x			x
EMSY	EMSY, BRCA2 interacting transcriptional repressor	11q13.5	56946	2316	15	2301		x			x
CD274	CD274 molecule	9p24.1	29126	2316	15	2301		x			x
CDK12	cyclin dependent kinase 12	17q12	51755	2316	15	2301		x			x
CDKN1A	cyclin dependent kinase inhibitor 1A	6p21.2	1026	2316	15	2301		x			x
CHD2	chromodomain helicase DNA binding protein 2	15q26.1	1106	2316	15	2301		x			x
CIC	capicua transcriptional repressor	19q13.2	23152	2316	15	2301		x			x
EPHA7	EPH receptor A7	6q16.1	2045	2316	15	2301		x			x
FAM46C	family with sequence similarity 46 member C	1p12	54855	2316	15	2301		x			x
FAS	Fas cell surface death receptor	10q23.31	355	2316	15	2301		x			x
FGF10	fibroblast growth factor 10	5p12	2255	2316	15	2301		x			x
FGF14	fibroblast growth factor 14	13q33.1	2259	2316	15	2301		x			x
FGF19	fibroblast growth factor 19	11q13.3	9965	2316	15	2301		x			x
FGF23	fibroblast growth factor 23	12p13.32	8074	2316	15	2301		x			x
FGF3	fibroblast growth factor 3	11q13.3	2248	2316	15	2301		x			x
FGF4	fibroblast growth factor 4	11q13.3	2249	2316	15	2301		x			x
FGF6	fibroblast growth factor 6	12p13.32	2251	2316	15	2301		x			x
FOXP1	forkhead box P1	3p13	27086	2316	15	2301		x			x	x
FRS2	fibroblast growth factor receptor substrate 2	12q15	10818	2316	15	2301		x			x
GABRA6	gamma-aminobutyric acid type A receptor alpha6 subunit	5q34	2559	2316	15	2301		x			x
GATA4	GATA binding protein 4	8p23.1	2626	2316	15	2301		x			x
GATA6	GATA binding protein 6	18q11.2	2627	2316	15	2301		x			x
GID4	GID complex subunit 4 homolog	17p11.2	79018	2316	15	2301		x			x
GNA13	G protein subunit alpha 13	17q24.1	10672	2316	15	2301		x			x
GRM3	glutamate metabotropic receptor 3	7q21.11-q21.12	2913	2316	15	2301		x			x
GSK3B	glycogen synthase kinase 3 beta	3q13.33	2932	2316	15	2301		x			x
HSD3B1	hydroxy-delta-5-steroid dehydrogenase, 3 beta- and steroid delta-isomerase 1	1p12	3283	2316	15	2301		x			x
HSP90AA1	heat shock protein 90 alpha family class A member 1	14q32.31	3320	2316	15	2301		x			x
IGF2	insulin like growth factor 2	11p15.5	3481	2316	15	2301		x			x
INPP4B	inositol polyphosphate-4-phosphatase type II B	4q31.21	8821	2316	15	2301		x			x
IRF2	interferon regulatory factor 2	4q35.1	3660	2316	15	2301		x			x
IRF4	interferon regulatory factor 4	6p25.3	3662	2316	15	2301		x			x
KAT6A	lysine acetyltransferase 6A	8p11.21	7994	2316	15	2301		x			x
KDM5A	lysine demethylase 5A	12p13.33	5927	2316	15	2301		x			x
KDM5C	lysine demethylase 5C	Xp11.22	8242	2316	15	2301		x			x
KEL	Kell blood group, metallo-endopeptidase	7q34	3792	2316	15	2301		x			x
KLHL6	kelch like family member 6	3q27.1	89857	2316	15	2301		x			x
LMO1	LIM domain only 1	11p15.4	4004	2316	15	2301		x			x
LZTR1	leucine zipper like transcription regulator 1	22q11.21|22q11.1-q11.2	8216	2316	15	2301		x			x
MAGI2	membrane associated guanylate kinase, WW and PDZ domain containing 2	7q21.11	9863	2316	15	2301		x			x
MEF2B	myocyte enhancer factor 2B	19p13.11	100271849	2316	15	2301		x			x
NFKBIA	NFKB inhibitor alpha	14q13.2	4792	2316	15	2301		x			x
NUP93	nucleoporin 93	16q13	9688	2316	15	2301		x			x
PRKN	parkin RBR E3 ubiquitin protein ligase	6q26	5071	2316	15	2301		x			x
PDCD1LG2	programmed cell death 1 ligand 2	9p24.1	80380	2316	15	2301		x			x
PDK1	pyruvate dehydrogenase kinase 1	2q31.1	5163	2316	15	2301		x			x
PIK3C2B	phosphatidylinositol-4-phosphate 3-kinase catalytic subunit type 2 beta	1q32.1	5287	2316	15	2301		x			x
PLCG2	phospholipase C gamma 2	16q23.3	5336	2316	15	2301		x			x
PREX2	phosphatidylinositol-3,4,5-trisphosphate dependent Rac exchange factor 2	8q13.2	80243	2316	15	2301		x			x
PRKCI	protein kinase C iota	3q26.2	5584	2316	15	2301		x			x
PRSS8	protease, serine 8	16p11.2	5652	2316	15	2301		x			x
QKI	QKI, KH domain containing RNA binding	6q26	9444	2316	15	2301		x			x
RANBP2	RAN binding protein 2	2q13	5903	2316	15	2301		x			x
RUNX1T1	RUNX1 translocation partner 1	8q21.3	862	2316	15	2301		x			x
SLIT2	slit guidance ligand 2	4p15.31	9353	2316	15	2301		x			x
SNCAIP	synuclein alpha interacting protein	5q23.2	9627	2316	15	2301		x			x
SOX9	SRY-box 9	17q24.3	6662	2316	15	2301		x			x
SPEN	spen family transcriptional repressor	1p36.21-p36.13	23013	2316	15	2301		x			x
SPTA1	spectrin alpha, erythrocytic 1	1q23.1	6708	2316	15	2301		x			x
STAT4	signal transducer and activator of transcription 4	2q32.2-q32.3	6775	2316	15	2301		x			x
SYK	spleen associated tyrosine kinase	9q22.2	6850	2316	15	2301		x			x
TAF1	TATA-box binding protein associated factor 1	Xq13.1	6872	2316	15	2301		x			x	x
TERC	telomerase RNA component	3q26.2	7012	2316	15	2301		x			x
TNFRSF14	TNF receptor superfamily member 14	1p36.32	8764	2316	15	2301		x			x
WISP3	WNT1 inducible signaling pathway protein 3	6q21	8838	2316	15	2301		x			x
XPO1	exportin 1	2p15	7514	2316	15	2301		x			x
ZBTB2	zinc finger and BTB domain containing 2	6q25.1	57621	2316	15	2301		x			x
ZNF217	zinc finger protein 217	20q13.2	7764	2316	15	2301		x			x
CDH2	cadherin 2	18q12.1	1000	2316	15	2301		x			x
ACVRL1	activin A receptor like type 1	12q13.13	94	2303	2	2301					x	x
AGMO	alkylglycerol monooxygenase	7p21.2	392636	2303	2	2301					x	x
AGTR2	angiotensin II receptor type 2	Xq23	186	2303	2	2301					x	x
AHNAK	AHNAK nucleoprotein	11q12.3	79026	2303	2	2301					x	x
AHNAK2	AHNAK nucleoprotein 2	14q32.33	113146	2303	2	2301					x	x
BCAS3	BCAS3, microtubule associated cell migration factor	17q23.2	54828	2303	2	2301					x	x
BIRC6	baculoviral IAP repeat containing 6	2p22.3	57448	2303	2	2301					x	x
CACNA2D3	calcium voltage-gated channel auxiliary subunit alpha2delta 3	3p21.1-p14.3	55799	2303	2	2301					x	x
CHD1	chromodomain helicase DNA binding protein 1	5q15-q21.1	1105	2303	2	2301					x	x
CLK3	CDC like kinase 3	15q24.1	1198	2303	2	2301					x	x
CLRN2	clarin 2	4p15.32	645104	2303	2	2301					x	x
COL12A1	collagen type XII alpha 1 chain	6q13-q14.1	1303	2303	2	2301					x	x
COL22A1	collagen type XXII alpha 1 chain	8q24.23-q24.3	169044	2303	2	2301					x	x
CTNNA3	catenin alpha 3	10q21.3	29119	2303	2	2301					x	x
DCAF4L2	DDB1 and CUL4 associated factor 4 like 2	8q21.3	138009	2303	2	2301					x	x
DNAH11	dynein axonemal heavy chain 11	7p15.3	8701	2303	2	2301					x	x
DNAH2	dynein axonemal heavy chain 2	17p13.1	146754	2303	2	2301					x	x
DNAH5	dynein axonemal heavy chain 5	5p15.2	1767	2303	2	2301					x	x
DTWD2	DTW domain containing 2	5q23.1	285605	2303	2	2301					x	x
FAM20C	FAM20C, golgi associated secretory pathway kinase	7p22.3	56975	2303	2	2301					x	x
FOXO1	forkhead box O1	13q14.11	2308	2303	2	2301					x	x
FOXO3	forkhead box O3	6q21	2309	2303	2	2301					x	x
FRMD3	FERM domain containing 3	9q21.32	257019	2303	2	2301					x	x
GH1	growth hormone 1	17q23.3	2688	2303	2	2301					x	x
GLDC	glycine decarboxylase	9p24.1	2731	2303	2	2301					x	x
GPR32	G protein-coupled receptor 32	19q13.33	2854	2303	2	2301					x	x
GPS2	G protein pathway suppressor 2	17p13.1	2874	2303	2	2301					x	x
HDAC9	histone deacetylase 9	7p21.1	9734	2303	2	2301					x	x
HERC2	HECT and RLD domain containing E3 ubiquitin protein ligase 2	15q13.1	8924	2303	2	2301					x	x
HIST1H2BC	histone cluster 1 H2B family member c	6p22.2	8347	2303	2	2301					x	x
KDM3A	lysine demethylase 3A	2p11.2	55818	2303	2	2301					x	x
KLRG1	killer cell lectin like receptor G1	12p13.31	10219	2303	2	2301					x	x
L1CAM	L1 cell adhesion molecule	Xq28	3897	2303	2	2301					x	x
LAMA2	laminin subunit alpha 2	6q22.33	3908	2303	2	2301					x	x
LAMB3	laminin subunit beta 3	1q32.2	3914	2303	2	2301					x	x
LARGE1	LARGE xylosyl- and glucuronyltransferase 1	22q12.3	9215	2303	2	2301					x	x
LDLRAP1	low density lipoprotein receptor adaptor protein 1	1p36.11	26119	2303	2	2301					x	x
LIFR	LIF receptor alpha	5p13.1	3977	2303	2	2301					x	x
LIPI	lipase I	21q11.2	149998	2303	2	2301					x	x
MAGEA8	MAGE family member A8	Xq28	4107	2303	2	2301					x	x
MBL2	mannose binding lectin 2	10q21.1	4153	2303	2	2301					x	x
MTAP	methylthioadenosine phosphorylase	9p21.3	4507	2303	2	2301					x	x
MUC16	mucin 16, cell surface associated	19p13.2	94025	2303	2	2301					x	x
MYO1A	myosin IA	12q13.3	4640	2303	2	2301					x	x
MYO3A	myosin IIIA	10p12.1	53904	2303	2	2301					x	x
NCOA3	nuclear receptor coactivator 3	20q13.12	8202	2303	2	2301					x	x
NDFIP1	Nedd4 family interacting protein 1	5q31.3	80762	2303	2	2301					x	x
NEK1	NIMA related kinase 1	4q33	4750	2303	2	2301					x	x
NPNT	nephronectin	4q24	255743	2303	2	2301					x	x
NR2F1	nuclear receptor subfamily 2 group F member 1	5q15	7025	2303	2	2301					x	x
NR3C1	nuclear receptor subfamily 3 group C member 1	5q31.3	2908	2303	2	2301					x	x
NRG3	neuregulin 3	10q23.1	10718	2303	2	2301					x	x
NT5E	5'-nucleotidase ecto	6q14.3	4907	2303	2	2301					x	x
OR6A2	olfactory receptor family 6 subfamily A member 2	11p15.4	8590	2303	2	2301					x	x
PALLD	palladin, cytoskeletal associated protein	4q32.3	23022	2303	2	2301					x	x
PDE4DIP	phosphodiesterase 4D interacting protein	1q21.2	9659	2303	2	2301					x	x
PPP2CB	protein phosphatase 2 catalytic subunit beta	8p12	5516	2303	2	2301					x	x
PPP2R2A	protein phosphatase 2 regulatory subunit Balpha	8p21.2	5520	2303	2	2301					x	x
PRKACG	protein kinase cAMP-activated catalytic subunit gamma	9q21.11	5568	2303	2	2301					x	x
PRKCZ	protein kinase C zeta	1p36.33	5590	2303	2	2301					x	x
PRKG1	protein kinase, cGMP-dependent, type I	10q11.23-q21.1	5592	2303	2	2301					x	x
PRPS2	phosphoribosyl pyrophosphate synthetase 2	Xp22.2	5634	2303	2	2301					x	x
PRR16	proline rich 16	5q23.1	51334	2303	2	2301					x	x
PTPN22	protein tyrosine phosphatase, non-receptor type 22	1p13.2	26191	2303	2	2301					x	x
PTPRM	protein tyrosine phosphatase, receptor type M	18p11.23	5797	2303	2	2301					x	x
RASGEF1B	RasGEF domain family member 1B	4q21.21	153020	2303	2	2301					x	x
RPGR	retinitis pigmentosa GTPase regulator	Xp11.4	6103	2303	2	2301					x	x
RYR2	ryanodine receptor 2	1q43	6262	2303	2	2301					x	x
SBNO1	strawberry notch homolog 1	12q24.31	55206	2303	2	2301					x	x
SETD1A	SET domain containing 1A	16p11.2	9739	2303	2	2301					x	x
SETDB1	SET domain bifurcated 1	1q21.3	9869	2303	2	2301					x	x
SGCD	sarcoglycan delta	5q33.2-q33.3	6444	2303	2	2301					x	x
SHANK2	SH3 and multiple ankyrin repeat domains 2	11q13.3-q13.4	22941	2303	2	2301					x	x
SIAH1	siah E3 ubiquitin protein ligase 1	16q12.1	6477	2303	2	2301					x	x
SIK1	salt inducible kinase 1	21q22.3	150094	2303	2	2301					x	x
SIK2	salt inducible kinase 2	11q23.1	23235	2303	2	2301					x	x
SMARCC1	SWI/SNF related, matrix associated, actin dependent regulator of chromatin subfamily c member 1	3p21.31	6599	2303	2	2301					x	x
SMARCC2	SWI/SNF related, matrix associated, actin dependent regulator of chromatin subfamily c member 2	12q13.2	6601	2303	2	2301					x	x
SMARCD1	SWI/SNF related, matrix associated, actin dependent regulator of chromatin, subfamily d, member 1	12q13.12	6602	2303	2	2301					x	x
SPACA1	sperm acrosome associated 1	6q15	81833	2303	2	2301					x	x
STAB2	stabilin 2	12q23.3	55576	2303	2	2301					x	x
STMN2	stathmin 2	8q21.13	11075	2303	2	2301					x	x
SYNE1	spectrin repeat containing nuclear envelope protein 1	6q25.2	23345	2303	2	2301					x	x
TAF4B	TATA-box binding protein associated factor 4b	18q11.2	6875	2303	2	2301					x	x
TG	thyroglobulin	8q24.22	7038	2303	2	2301					x	x
THADA	THADA, armadillo repeat containing	2p21	63892	2303	2	2301					x	x
THSD7A	thrombospondin type 1 domain containing 7A	7p21.3	221981	2303	2	2301					x	x
TTYH1	tweety family member 1	19q13.42	57348	2303	2	2301					x	x
UBR5	ubiquitin protein ligase E3 component n-recognin 5	8q22.3	51366	2303	2	2301					x	x
USP28	ubiquitin specific peptidase 28	11q23.2	57646	2303	2	2301					x	x
USP9X	ubiquitin specific peptidase 9, X-linked	Xp11.4	8239	2303	2	2301					x	x
UTRN	utrophin	6q24.2	7402	2303	2	2301					x	x
ZFP36L1	ZFP36 ring finger protein like 1	14q24.1	677	2303	2	2301					x	x
						Total	493	321	160	208	756	173
