# Supplementary material for: NOTCH and DNA repair pathways are more frequently targeted by genomic alterations in inflammatory than in non‐inflammatory breast cancers
Source: Mol Oncol. 2020 Feb 5;14(3):504–19. doi: 10.1002/1878-0261.12621 (PMC7053236; doi:10.1002/1878-0261.12621)
Supplement: Supplementary file 11 — Table S4 . List of 96 genes differentially altered in IBC vs non‐IBC in MV. [file MOL2-14-504-s011.xlsx]

## Sheet: Table S4
Table S4 : List of 96 genes differentially altered in IBC vs. non-IBC
Gene	Gene	Map	Entrez	non-IBC	non-IBC altered	IBC	IBC altered	Univariate				Multivariate (+Molecular subtype+Stage+NGS type)				More frequently altered in
symbol	description	location	GeneID	total (N)	N (%)	total (N)	N (%)	N	Odds-ratio [95%CI]	p-value*	q-value	N	Odds-ratio [95%CI]	p-value*	q-value
CYP2D6	cytochrome P450 family 2 subfamily D member 6	22q13.2	1565	2301	5 (0.2%)	19	11 (57.9%)	2320	631.4 [218.46-1824.89]	1.63608e-23	1.07981e-20	1750	283.53 [26.72-3008.43]	8.39233e-05	0.00692367	IBC
FOXO3	forkhead box O3	6q21	2309	2304	49 (2.1%)	4	3 (75%)	2308	138.06 [20.36-936.18]	2.29e-05	0.000473	1737	108.97 [7.34-1618.54]	0.00424019	0.0571127	IBC
ZNF217	zinc finger protein 217	20q13.2	7764	2301	9 (0.4%)	15	3 (20%)	2316	63.67 [19.26-210.42]	1.09616e-08	1.44693e-06	1750	104.95 [11.74-937.91]	0.000474413	0.0190413	IBC
KLHL6	kelch like family member 6	3q27.1	89857	2301	6 (0.3%)	15	2 (13.3%)	2316	58.85 [14.24-243.15]	2.30915e-06	0.00010886	1750	109.37 [8.98-1331.69]	0.00200443	0.0366381	IBC
G6PD	glucose-6-phosphate dehydrogenase	Xq28	2539	2301	5 (0.2%)	19	2 (10.5%)	2320	54.02 [12.89-226.48]	4.68522e-06	0.000154612	1750	92.98 [4.27-2025.11]	0.0155315	0.128135	IBC
STAT1	signal transducer and activator of transcription 1	2q32.2	6772	2301	5 (0.2%)	19	2 (10.5%)	2320	54.02 [12.89-226.48]	4.68522e-06	0.000154612	1750	327.51 [14.89-7202.01]	0.00205395	0.0366381	IBC
INSR	insulin receptor	19p13.2	3643	2301	12 (0.5%)	19	3 (15.8%)	2320	35.77 [11.45-111.73]	2.40349e-07	1.5863e-05	1750	29.14 [3.94-215.37]	0.00555994	0.0705685	IBC
IGF2R	insulin like growth factor 2 receptor	6q25.3	3482	2301	13 (0.6%)	19	3 (15.8%)	2320	33 [10.64-102.31]	3.71634e-07	2.22981e-05	1750	91.14 [10.62-782.28]	0.000555289	0.0191305	IBC
CYP2C19	cytochrome P450 family 2 subfamily C member 19	10q23.33	1557	2301	9 (0.4%)	19	2 (10.5%)	2320	29.96 [7.79-115.2]	3.28891e-05	0.000620194	1750	29 [3.73-225.26]	0.00689145	0.0756019	IBC
AURKA	aurora kinase A	20q13.2	6790	2301	5 (0.2%)	57	3 (5.3%)	2358	25.51 [7.51-86.62]	1.30917e-05	0.000315169	1763	82.87 [5.73-1198.2]	0.00652982	0.0756019	IBC
DPYD	dihydropyrimidine dehydrogenase	1p21.3	1806	2301	5 (0.2%)	19	1 (5.3%)	2320	25.51 [4.04-161.18]	0.00384955	0.0325732	1750	58.46 [3.31-1032.51]	0.0197832	0.141923	IBC
PIK3C2B	phosphatidylinositol-4-phosphate 3-kinase catalytic subunit type 2 beta	1q32.1	5287	2301	15 (0.7%)	15	2 (13.3%)	2316	23.45 [6.26-87.77]	8.45558e-05	0.00139517	1750	43.59 [6.01-316.1]	0.00172499	0.0334852	IBC
FGF23	fibroblast growth factor 23	12p13.32	8074	2301	7 (0.3%)	15	1 (6.7%)	2316	23.41 [3.82-143.44]	0.00422469	0.0348537	1750	44.32 [2.7-728.67]	0.0259133	0.160474	IBC
MYCN	MYCN proto-oncogene, bHLH transcription factor	2p24.3	4613	2351	5 (0.2%)	101	4 (4%)	2452	19.35 [6.34-59.09]	1.27329e-05	0.000315169	1817	60.6 [3.92-937.55]	0.0137141	0.123991	IBC
EMSY	EMSY, BRCA2 interacting transcriptional repressor	11q13.5	56946	2301	9 (0.4%)	15	1 (6.7%)	2316	18.19 [3.04-108.84]	0.00765013	0.0542912	1750	78.98 [5.08-1227.65]	0.00881113	0.09131	IBC
CEP57	centrosomal protein 57	11q21	9702	2351	6 (0.3%)	46	2 (4.3%)	2397	17.77 [4.53-69.64]	0.000531516	0.00687844	1791	43.94 [3.47-556.13]	0.0142225	0.125264	IBC
TSHR	thyroid stimulating hormone receptor	14q31.1	7253	2301	9 (0.4%)	32	2 (6.3%)	2333	16.98 [4.53-63.61]	0.000421148	0.00567261	1763	136.95 [12.07-1553.49]	0.000862686	0.0227749	IBC
ITGA4	integrin subunit alpha 4	2q31.3	3676	2351	10 (0.4%)	46	3 (6.5%)	2397	16.33 [5.37-49.66]	3.60067e-05	0.000660123	1791	29.36 [3.85-223.62]	0.00618594	0.0756019	IBC
PTCH2	patched 2	1p34.1	8643	2301	8 (0.3%)	19	1 (5.3%)	2320	15.92 [2.67-95.14]	0.0108684	0.0739496	1750	40.01 [3.22-496.92]	0.0160201	0.130534	IBC
CACNA1S	calcium voltage-gated channel subunit alpha1 S	1q32.1	779	2351	14 (0.6%)	46	4 (8.7%)	2397	15.9 [6.04-41.82]	2.53944e-06	0.000111736	1791	39.16 [7.06-217.12]	0.000427895	0.0190413	IBC
ERCC3	ERCC excision repair 3, TFIIH core complex helicase subunit	2q14.3	2071	2351	10 (0.4%)	63	4 (6.3%)	2414	15.87 [5.86-43.01]	5.09052e-06	0.000155917	1804	14.25 [1.85-109.86]	0.0323914	0.182721	IBC
TRPC1	transient receptor potential cation channel subfamily C member 1	3q23	7220	2351	7 (0.3%)	46	2 (4.3%)	2397	15.22 [3.98-58.27]	0.000849196	0.0100084	1791	57.52 [4.86-680.3]	0.00697621	0.0756019	IBC
AMER1	APC membrane recruitment protein 1	Xq11.2	139285	2351	19 (0.8%)	76	8 (10.5%)	2427	14.44 [7.01-29.73]	1.19207e-09	2.62254e-07	1817	22.47 [5.14-98.2]	0.000519308	0.0190413	IBC
TET2	tet methylcytosine dioxygenase 2	4q24	54790	2301	12 (0.5%)	57	4 (7%)	2358	14.4 [5.42-38.23]	7.08557e-06	0.000203325	1763	195.91 [19.14-2004.72]	0.000189423	0.0125019	IBC
SACS	sacsin molecular chaperone	13q12.12	26278	2351	30 (1.3%)	46	7 (15.2%)	2397	13.89 [6.63-29.1]	4.91901e-09	8.11637e-07	1791	78.41 [16.01-383.93]	6.28467e-06	0.00176922	IBC
EZH2	enhancer of zeste 2 polycomb repressive complex 2 subunit	7q36.1	2146	2351	9 (0.4%)	101	5 (5%)	2452	13.55 [5.33-34.46]	4.35021e-06	0.000154612	1817	18.03 [2.06-158.06]	0.028465	0.166397	IBC
MBTPS1	membrane bound transcription factor peptidase, site 1	16q23.3-q24.1	8720	2351	4 (0.2%)	46	1 (2.2%)	2397	13.04 [2.04-83.39]	0.0228278	0.124516	1791	28.66 [1.48-556.17]	0.0313622	0.179992	IBC
IKBKE	inhibitor of nuclear factor kappa B kinase subunit epsilon	1q32.1	9641	2301	10 (0.4%)	40	2 (5%)	2341	12.06 [3.28-44.34]	0.00166161	0.0176881	1750	70.36 [6.17-801.75]	0.00403526	0.0567126	IBC
PHOX2B	paired like homeobox 2b	4p13	8929	2351	9 (0.4%)	46	2 (4.3%)	2397	11.83 [3.19-43.84]	0.00192186	0.0199852	1791	48.89 [4.58-521.45]	0.00687291	0.0756019	IBC
PMS2	PMS1 homolog 2, mismatch repair system component	7p22.1	5395	2351	17 (0.7%)	76	6 (7.9%)	2427	11.77 [5.26-26.35]	4.89388e-07	2.69163e-05	1817	25.89 [4.79-139.91]	0.00151152	0.0324689	IBC
RICTOR	RPTOR independent companion of MTOR complex 2	5p13.1	253260	2301	11 (0.5%)	57	3 (5.3%)	2358	11.57 [3.87-34.57]	0.000235787	0.0037956	1763	46.36 [6.49-331.02]	0.00132577	0.0324078	IBC
AR	androgen receptor	Xq12	367	2351	18 (0.8%)	101	8 (7.9%)	2452	11.15 [5.43-22.91]	3.6485e-08	3.44002e-06	1817	53.59 [6.86-418.49]	0.00144026	0.0324689	IBC
HSPG2	heparan sulfate proteoglycan 2	1p36.12	3339	2351	20 (0.9%)	46	4 (8.7%)	2397	11.1 [4.35-28.32]	2.36791e-05	0.000488381	1791	19.37 [3.92-95.73]	0.00227958	0.0395927	IBC
MSH2	mutS homolog 2	2p21-p16.3	4436	2351	11 (0.5%)	101	5 (5%)	2452	11.08 [4.49-27.35]	1.19597e-05	0.000315169	1817	7.67 [1.14-51.79]	0.00143312	0.0324689	IBC
MLH3	mutL homolog 3	14q24.3	27030	2351	10 (0.4%)	46	2 (4.3%)	2397	10.64 [2.9-38.98]	0.00273932	0.0258279	1791	18.4 [2.29-147.67]	0.0214448	0.148985	IBC
NOTCH4	notch 4	6p21.32	4855	2351	15 (0.6%)	63	4 (6.3%)	2414	10.56 [4.08-27.32]	4.54384e-05	0.000810524	1804	30.56 [4.3-216.94]	0.0041054	0.0567126	IBC
GNAQ	G protein subunit alpha q	9q21.2	2776	2301	8 (0.3%)	57	2 (3.5%)	2358	10.42 [2.79-39]	0.00348073	0.0310444	1763	24.75 [2.07-296.39]	0.0335171	0.185341	IBC
BARD1	BRCA1 associated RING domain 1	2q35	580	2351	8 (0.3%)	59	2 (3.4%)	2410	10.28 [2.75-38.43]	0.00366577	0.0318343	1804	73.53 [4.86-1113.11]	0.0092777	0.092777	IBC
SOS1	SOS Ras/Rac guanine nucleotide exchange factor 1	2p22.1	6654	2351	11 (0.5%)	46	2 (4.3%)	2397	9.67 [2.66-35.09]	0.00378569	0.0324488	1791	9.88 [1.38-70.77]	0.0279451	0.166397	IBC
XPO1	exportin 1	2p15	7514	2301	17 (0.7%)	15	1 (6.7%)	2316	9.6 [1.67-55.17]	0.0334435	0.163219	1750	81.23 [5.58-1182.98]	0.00692706	0.0756019	IBC
PRDM1	PR/SET domain 1	6q21	639	2301	34 (1.5%)	32	4 (12.5%)	2333	9.53 [3.78-24]	6.01219e-05	0.00104422	1763	25.17 [5.99-105.82]	0.000220469	0.0132281	IBC
IKZF1	IKAROS family zinc finger 1	7p12.2	10320	2301	14 (0.6%)	57	3 (5.3%)	2358	9.08 [3.11-26.48]	0.00070327	0.00875771	1763	44.19 [6.19-315.61]	0.00152505	0.0324689	IBC
GATA2	GATA binding protein 2	3q21.3	2624	2351	11 (0.5%)	76	3 (3.9%)	2427	8.74 [2.94-25.98]	0.00105771	0.012036	1817	25.63 [2.47-266.2]	0.022616	0.155485	IBC
ATRNL1	attractin like 1	10q25.3	26033	2351	6 (0.3%)	46	1 (2.2%)	2397	8.69 [1.44-52.22]	0.0474614	0.196602	1791	130.3 [4.91-3458.45]	0.0145613	0.125264	IBC
RXRA	retinoid X receptor alpha	9q34.2	6256	2351	6 (0.3%)	46	1 (2.2%)	2397	8.69 [1.44-52.22]	0.0474614	0.196602	1791	48.39 [2.77-844.34]	0.0256453	0.160474	IBC
BCOR	BCL6 corepressor	Xp11.4	54880	2351	19 (0.8%)	76	5 (6.6%)	2427	8.64 [3.69-20.23]	3.00719e-05	0.000583748	1817	34.28 [6-195.7]	0.000845523	0.0227749	IBC
GRIN2A	glutamate ionotropic receptor NMDA type subunit 2A	16p13.2	2903	2301	18 (0.8%)	32	2 (6.3%)	2333	8.46 [2.39-29.89]	0.00542077	0.0425917	1763	129.07 [14.38-1158.21]	0.000269047	0.0147976	IBC
CREBBP	CREB binding protein	16p13.3	1387	2351	28 (1.2%)	76	7 (9.2%)	2427	8.42 [4.08-17.35]	1.28077e-06	6.50239e-05	1817	149.09 [18.72-1187.58]	7.27982e-05	0.00686383	IBC
ITGAL	integrin subunit alpha L	16p11.2	3683	2351	13 (0.6%)	46	2 (4.3%)	2397	8.17 [2.29-29.23]	0.00668222	0.049003	1791	7.93 [1.06-59.31]	0.0279451	0.166397	IBC
SPTA1	spectrin alpha, erythrocytic 1	1q23.1	6708	2301	43 (1.9%)	15	2 (13.3%)	2316	8.08 [2.26-28.9]	0.00702195	0.0503749	1750	16.26 [2.67-98.97]	0.0110999	0.106173	IBC
IGF1R	insulin like growth factor 1 receptor	15q26.3	3480	2351	9 (0.4%)	101	3 (3%)	2452	7.97 [2.63-24.16]	0.00209655	0.0206526	1817	37.8 [3.25-439.08]	0.0148388	0.125264	IBC
RPTOR	regulatory associated protein of MTOR complex 1	17q25.3	57521	2301	16 (0.7%)	57	3 (5.3%)	2358	7.93 [2.75-22.89]	0.00130019	0.0143021	1763	25.78 [3.54-187.71]	0.007102	0.0756019	IBC
ATM	ATM serine/threonine kinase	11q22.3	472	2351	29 (1.2%)	101	9 (8.9%)	2452	7.83 [4.08-15.03]	2.0308e-07	1.5053e-05	1817	34.24 [8.42-139.26]	3.43771e-05	0.00378149	IBC
MED12	mediator complex subunit 12	Xq13.1	9968	2301	30 (1.3%)	32	3 (9.4%)	2333	7.83 [2.76-22.21]	0.00116348	0.0130151	1763	29 [5.8-145.01]	0.000579711	0.0191305	IBC
ATRX	ATRX, chromatin remodeler	Xq21.1	546	2351	26 (1.1%)	76	6 (7.9%)	2427	7.66 [3.54-16.57]	1.40116e-05	0.000318884	1817	37.54 [8.1-173.92]	0.000100457	0.00736682	IBC
RBM10	RNA binding motif protein 10	Xp11.3	8241	2351	11 (0.5%)	59	2 (3.4%)	2410	7.46 [2.07-26.94]	0.0099938	0.0687073	1804	25.6 [2.67-245.53]	0.0183275	0.137127	IBC
NEB	nebulin	2q23.3	4703	2351	48 (2%)	46	6 (13%)	2397	7.2 [3.37-15.37]	1.89347e-05	0.000403126	1791	32.56 [8.67-122.23]	1.48794e-05	0.0024551	IBC
DNMT3A	DNA methyltransferase 3 alpha	2p23.3	1788	2351	10 (0.4%)	101	3 (3%)	2452	7.17 [2.4-21.44]	0.00311973	0.0285975	1817	56.61 [6.6-485.17]	0.00200025	0.0366381	IBC
BRCA2	BRCA2, DNA repair associated	13q13.1	675	2351	52 (2.2%)	101	14 (13.9%)	2452	7.11 [4.2-12.05]	9.00774e-10	2.62254e-07	1817	4.63 [1.52-14.07]	0.0233184	0.15859	IBC
FAT1	FAT atypical cadherin 1	4q35.2	2195	2351	38 (1.6%)	59	6 (10.2%)	2410	6.89 [3.23-14.7]	2.79822e-05	0.000559645	1804	5.4 [1.73-16.87]	0.0149938	0.125264	IBC
GATA1	GATA binding protein 1	Xp11.23	2623	2351	7 (0.3%)	101	2 (2%)	2452	6.76 [1.79-25.57]	0.0180259	0.108155	1817	15.83 [1.17-215.15]	0.0248247	0.160474	IBC
PBRM1	polybromo 1	3p21.1	55193	2301	48 (2.1%)	32	4 (12.5%)	2333	6.71 [2.7-16.68]	0.000593783	0.00753648	1763	5.89 [1.18-29.41]	0.00255338	0.0402965	IBC
INO80	INO80 complex subunit	15q15.1	54617	2351	8 (0.3%)	46	1 (2.2%)	2397	6.51 [1.12-37.91]	0.040193	0.176849	1791	59.86 [3.44-1042.32]	0.0184913	0.137127	IBC
STAT3	signal transducer and activator of transcription 3	17q21.2	6774	2351	15 (0.6%)	76	3 (3.9%)	2427	6.4 [2.22-18.45]	0.00391949	0.0327451	1817	156.19 [14.72-1657.72]	0.000436059	0.0190413	IBC
NFE2L2	nuclear factor, erythroid 2 like 2	2q31.2	4780	2351	10 (0.4%)	76	2 (2.6%)	2427	6.33 [1.74-22.96]	0.0185491	0.109307	1817	21.3 [2.14-211.75]	0.0284891	0.166397	IBC
KIT	KIT proto-oncogene receptor tyrosine kinase	4q12	3815	2351	20 (0.9%)	101	5 (5%)	2452	6.07 [2.62-14.06]	0.000413898	0.00567261	1817	14.05 [2.99-66.09]	0.00498832	0.0645547	IBC
TSC2	tuberous sclerosis 2	16p13.3	7249	2351	20 (0.9%)	101	5 (5%)	2452	6.07 [2.62-14.06]	0.000413898	0.00567261	1817	104.93 [12.27-897.3]	0.000361776	0.0183671	IBC
MSH6	mutS homolog 6	2p16.3	2956	2351	16 (0.7%)	101	4 (4%)	2452	6.02 [2.36-15.33]	0.0015947	0.0172541	1817	20.95 [3.36-130.69]	0.00626797	0.0756019	IBC
PALB2	partner and localizer of BRCA2	16p12.2	79728	2351	16 (0.7%)	76	3 (3.9%)	2427	6 [2.09-17.19]	0.00514547	0.0409158	1817	50.3 [6.01-421.26]	0.00242498	0.0402965	IBC
DICER1	dicer 1, ribonuclease III	14q32.13	23405	2351	14 (0.6%)	59	2 (3.4%)	2410	5.86 [1.66-20.71]	0.0213087	0.122293	1804	17.05 [2.11-137.72]	0.0255285	0.160474	IBC
NOTCH2	notch 2	1p12	4853	2351	48 (2%)	76	8 (10.5%)	2427	5.64 [2.92-10.92]	1.6056e-05	0.000353231	1817	28.59 [8.31-98.35]	8.04193e-06	0.00176922	IBC
MUC1	mucin 1, cell surface associated	1q22	4582	2351	29 (1.2%)	46	3 (6.5%)	2397	5.59 [2-15.63]	0.00597055	0.0463596	1791	10.16 [2.28-45.16]	0.0105945	0.102829	IBC
IDH1	isocitrate dehydrogenase (NADP(+)) 1, cytosolic	2q34	3417	2351	9 (0.4%)	101	2 (2%)	2452	5.26 [1.44-19.23]	0.0353027	0.164083	1817	14.58 [1.44-148.01]	0.028251	0.166397	IBC
PARP1	poly(ADP-ribose) polymerase 1	1q42.12	142	2351	15 (0.6%)	63	2 (3.2%)	2414	5.11 [1.45-17.94]	0.0328071	0.162802	1804	20.11 [2.54-159.15]	0.0170161	0.132125	IBC
POLE	DNA polymerase epsilon, catalytic subunit	12q24.33	5426	2351	33 (1.4%)	59	4 (6.8%)	2410	5.11 [2.08-12.56]	0.00285419	0.0265319	1804	12.25 [2.66-56.53]	0.00702678	0.0756019	IBC
PRKDC	protein kinase, DNA-activated, catalytic polypeptide	8q11.21	5591	2351	23 (1%)	84	4 (4.8%)	2435	5.06 [2.04-12.58]	0.00339623	0.0307056	1804	32.61 [5.52-192.65]	0.00125175	0.0317751	IBC
JAK3	Janus kinase 3	19p13.11	3718	2351	20 (0.9%)	101	4 (4%)	2452	4.81 [1.92-12.02]	0.00485815	0.0391022	1817	16.36 [3.29-81.28]	0.00412455	0.0567126	IBC
SMARCA4	SWI/SNF related, matrix associated, actin dependent regulator of chromatin, subfamily a, member 4	19p13.2	6597	2351	26 (1.1%)	101	5 (5%)	2452	4.66 [2.05-10.59]	0.00206165	0.0206165	1817	44.55 [6.08-326.55]	0.00171677	0.0334852	IBC
AXIN2	axin 2	17q24.1	8313	2351	38 (1.6%)	46	3 (6.5%)	2397	4.25 [1.53-11.76]	0.0195072	0.113936	1791	9.75 [2.32-40.91]	0.00899265	0.09131	IBC
SMO	smoothened, frizzled class receptor	7q32.1	6608	2351	17 (0.7%)	101	3 (3%)	2452	4.2 [1.48-11.94]	0.0236784	0.128096	1817	56.58 [6-533.72]	0.00309843	0.0464765	IBC
ZFHX3	zinc finger homeobox 3	16q22.2-q22.3	463	2351	39 (1.7%)	46	3 (6.5%)	2397	4.14 [1.5-11.44]	0.0217296	0.123634	1791	14.5 [3.37-62.32]	0.00256432	0.0402965	IBC
PDGFRB	platelet derived growth factor receptor beta	5q32	5159	2351	24 (1%)	101	4 (4%)	2452	4 [1.62-9.88]	0.0117305	0.0759033	1817	84.28 [10.35-686.43]	0.000506044	0.0190413	IBC
SRC	SRC proto-oncogene, non-receptor tyrosine kinase	20q11.23	6714	2351	24 (1%)	101	4 (4%)	2452	4 [1.62-9.88]	0.0117305	0.0759033	1817	17.96 [3.47-92.98]	0.00386568	0.0566967	IBC
ANK3	ankyrin 3	10q21.2	288	2351	27 (1.1%)	46	2 (4.3%)	2397	3.91 [1.14-13.4]	0.03418	0.163469	1791	22.73 [3.39-152.32]	0.00690463	0.0756019	IBC
APOB	apolipoprotein B	2p24.1	338	2351	42 (1.8%)	46	3 (6.5%)	2397	3.84 [1.39-10.58]	0.0293764	0.151472	1791	13.57 [3.29-55.95]	0.00246531	0.0402965	IBC
AKT3	AKT serine/threonine kinase 3	1q43-q44	10000	2351	32 (1.4%)	101	5 (5%)	2452	3.77 [1.68-8.48]	0.00694445	0.0503663	1817	6.87 [1.22-38.63]	0.0331019	0.185146	IBC
FGFR4	fibroblast growth factor receptor 4	5q35.2	2264	2351	20 (0.9%)	101	3 (3%)	2452	3.57 [1.27-10.02]	0.0427133	0.185466	1817	49.97 [5.82-429.14]	0.00277243	0.0425536	IBC
MET	MET proto-oncogene, receptor tyrosine kinase	7q31.2	4233	2351	27 (1.1%)	101	4 (4%)	2452	3.55 [1.45-8.71]	0.0202624	0.117308	1817	20.85 [2.88-150.88]	0.0116027	0.109397	IBC
JAK2	Janus kinase 2	9p24.1	3717	2351	49 (2.1%)	101	7 (6.9%)	2452	3.5 [1.76-6.95]	0.00270572	0.0258279	1817	10.67 [3.39-33.54]	0.000678089	0.0203427	IBC
XPC	XPC complex subunit, DNA damage recognition and repair factor	3p25.1	7508	2351	22 (0.9%)	63	2 (3.2%)	2414	3.47 [1.01-11.92]	0.0485011	0.198824	1804	12.97 [2.09-80.34]	0.0208539	0.147996	IBC
TP53	tumor protein p53	17p13.1	7157	2351	801 (34.1%)	101	63 (62.4%)	2452	3.21 [2.27-4.53]	2.82339e-08	3.10573e-06	1817	1.9 [1.07-3.38]	9.84312e-09	6.49646e-06	IBC
GNAS	GNAS complex locus	20q13.32	2778	2351	60 (2.6%)	101	7 (6.9%)	2452	2.84 [1.44-5.61]	0.0114035	0.0752632	1817	10.14 [3.25-31.58]	0.000801361	0.0227749	IBC
JAK1	Janus kinase 1	1p31.3	3716	2351	62 (2.6%)	101	7 (6.9%)	2452	2.75 [1.4-5.42]	0.0141889	0.0859142	1817	5.34 [1.69-16.94]	0.016857	0.132125	IBC
ASXL1	additional sex combs like 1, transcriptional regulator	20q11.21	171023	2351	62 (2.6%)	76	5 (6.6%)	2427	2.6 [1.18-5.73]	0.0466425	0.196602	1817	9.22 [2.06-41.21]	0.0147107	0.125264	IBC
NF1	neurofibromin 1	17q11.2	4763	2351	102 (4.3%)	101	9 (8.9%)	2452	2.16 [1.19-3.92]	0.0345192	0.163904	1817	3.84 [1.35-10.95]	0.034747	0.187975	IBC
PIK3CA	phosphatidylinositol-4,5-bisphosphate 3-kinase catalytic subunit alpha	3q26.32	5290	2351	921 (39.2%)	101	21 (20.8%)	2452	0.41 [0.27-0.61]	0.000309308	0.00474752	1817	0.37 [0.2-0.69]	0.0089195	0.09131	nIBC
