# Supplementary material for: NOTCH and DNA repair pathways are more frequently targeted by genomic alterations in inflammatory than in non‐inflammatory breast cancers
Source: Mol Oncol. 2020 Feb 5;14(3):504–19. doi: 10.1002/1878-0261.12621 (PMC7053236; doi:10.1002/1878-0261.12621)
Supplement: Supplementary file 12 — Table S5 . List of 159 genes differentially altered in MBC vs non‐IBC. [file MOL2-14-504-s012.xlsx]

## Sheet: Table S5
Table S5 : List of 159 genes differentially altered in MBC vs. non-IBC
Gene	Gene	Map	Entrez	non-IBC	non-IBC altered	MBC	MBC altered	Univariate				Multivariate				Associated to
symbol	description	location	GeneID	total (N)	N (%)	total (N)	N (%)	N	Odds-ratio [95%CI]	p-value*	q-value	N	Odds-ratio [95%CI]	p-value*	q-value
VEGFA	vascular endothelial growth factor A	6p21.1	7422	2351	3 (0.1%)	468	1 (0.2%)	2819	15.16[2.27-101.48]	0.0186581	0.0925891	2651	15.46[2.29-104.17]	0.0182198	0.102611	MBC
CDH2	cadherin 2	18q12.1	1000	2301	5 (0.2%)	294	3 (1%)	2595	13.25[3.97-44.25]	0.000422316	0.0066364	2453	16.73[4-69.93]	0.00119899	0.0155163	MBC
KLF4	Kruppel like factor 4	9q31.2	9314	2301	7 (0.3%)	294	5 (1.7%)	2595	11.2[4.25-29.5]	4.08581e-05	0.00122574	2453	9.19[3.36-25.1]	0.000284406	0.00552082	MBC
PRKCH	protein kinase C eta	14q23.1	5583	2351	6 (0.3%)	468	3 (0.6%)	2819	10.16[3.17-32.62]	0.0010717	0.0128604	2651	17.25[4.49-66.32]	0.000505564	0.00741493	MBC
SIRT1	sirtuin 1	10q21.3	23411	2351	6 (0.3%)	468	3 (0.6%)	2819	10.16[3.17-32.62]	0.0010717	0.0128604	2651	8.52[2.54-28.55]	0.0035764	0.0347121	MBC
YES1	YES proto-oncogene 1, Src family tyrosine kinase	18p11.32	7525	2351	4 (0.2%)	468	2 (0.4%)	2819	10.12[2.43-42.17]	0.00760803	0.0523052	2651	7.78[1.72-35.24]	0.0255101	0.123591	MBC
TOP2A	topoisomerase (DNA) II alpha	17q21.2	7153	2301	5 (0.2%)	294	4 (1.4%)	2595	9.94[3.28-30.09]	0.00065424	0.0089958	2453	14.29[4.25-48.03]	0.000307266	0.00566217	MBC
DIS3L2	DIS3 like 3'-5' exoribonuclease 2	2q37.1	129563	2351	9 (0.4%)	468	5 (1.1%)	2819	9.2[3.66-23.12]	7.42838e-05	0.00163424	2651	10.39[4.13-26.17]	3.03596e-05	0.00100187	MBC
PRICKLE1	prickle planar cell polarity protein 1	12q12	144165	2351	7 (0.3%)	468	4 (0.9%)	2819	8.91[3.17-25.07]	0.000505253	0.00741038	2651	9.93[3.08-32.05]	0.00126945	0.0158082	MBC
ESR1	estrogen receptor 1	6q25.1-q25.2	2099	2351	56 (2.4%)	468	36 (7.7%)	2819	8.74[6.08-12.56]	7.21346e-23	4.76088e-20	2651	10.14[6.9-14.91]	4.82871e-23	3.18695e-20	MBC
TNFRSF10A	TNF receptor superfamily member 10a	8p21.3	8797	2351	5 (0.2%)	468	3 (0.6%)	2819	8.45[2.54-28.18]	0.00354957	0.0305552	2651	10.6[2.53-44.46]	0.00678116	0.0545801	MBC
TNFRSF11A	TNF receptor superfamily member 11a	18q21.33	8792	2351	5 (0.2%)	468	3 (0.6%)	2819	8.45[2.54-28.18]	0.00354957	0.0305552	2651	9[2.69-30.1]	0.00276891	0.0285544	MBC
HSP90AA1	heat shock protein 90 alpha family class A member 1	14q32.31	3320	2301	5 (0.2%)	294	5 (1.7%)	2595	7.94[2.79-22.6]	0.00110995	0.0130816	2453	13.82[4.13-46.22]	0.000345565	0.00616413	MBC
CD79A	CD79a molecule	19q13.2	973	2301	4 (0.2%)	294	4 (1.4%)	2595	7.92[2.46-25.46]	0.00355249	0.0305552	2453	10.15[2.87-35.91]	0.00255706	0.0272203	MBC
NFKBIA	NFKB inhibitor alpha	14q13.2	4792	2301	2 (0.1%)	294	2 (0.7%)	2595	7.87[1.52-40.91]	0.0394247	0.16103	2453	7.86[1.51-40.92]	0.0398901	0.168766	MBC
SCRIB	scribbled planar cell polarity protein	8q24.3	23513	2351	9 (0.4%)	468	6 (1.3%)	2819	7.66[3.21-18.31]	0.000119959	0.00232861	2651	6.97[2.84-17.06]	0.000366623	0.00620439	MBC
EMSY	EMSY, BRCA2 interacting transcriptional repressor	11q13.5	56946	2301	8 (0.3%)	294	9 (3.1%)	2595	7.12[3.18-15.95]	6.13835e-05	0.00146934	2453	6.44[2.78-14.91]	0.000263671	0.00546202	MBC
CRB1	crumbs 1, cell polarity complex component	1q31.3	23418	2351	12 (0.5%)	468	9 (1.9%)	2819	6.85[3.3-14.21]	1.46408e-05	0.000644195	2651	7.43[3.43-16.08]	1.93133e-05	0.000708155	MBC
RSBN1L	round spermatid basic protein 1 like	7q11.23	222194	2351	4 (0.2%)	468	3 (0.6%)	2819	6.75[1.92-23.76]	0.0126266	0.0724655	2651	6.29[1.77-22.32]	0.0169619	0.0990694	MBC
TTLL9	tubulin tyrosine ligase like 9	20q11.21	164395	2351	4 (0.2%)	468	3 (0.6%)	2819	6.75[1.92-23.76]	0.0126266	0.0724655	2651	5.66[1.47-21.78]	0.0343022	0.152714	MBC
ZNF703	zinc finger protein 703	8p11.23	80139	2351	4 (0.2%)	468	3 (0.6%)	2819	6.75[1.92-23.76]	0.0126266	0.0724655	2651	7.61[2.16-26.83]	0.00809078	0.0610554	MBC
ZNF750	zinc finger protein 750	17q25.3	79755	2351	4 (0.2%)	468	3 (0.6%)	2819	6.75[1.92-23.76]	0.0126266	0.0724655	2651	7.8[1.72-35.29]	0.0251612	0.123591	MBC
KEAP1	kelch like ECH associated protein 1	19p13.2	9817	2351	10 (0.4%)	468	8 (1.7%)	2819	6.39[2.92-14.02]	0.000100575	0.00207435	2651	6.07[2.76-13.38]	0.00017238	0.00392312	MBC
MAP4K3	mitogen-activated protein kinase kinase kinase kinase 3	2p22.1	8491	2351	5 (0.2%)	468	4 (0.9%)	2819	6.34[2.1-19.16]	0.00606135	0.0460926	2651	14.32[3.6-56.9]	0.00151104	0.0181751	MBC
DPYD	dihydropyrimidine dehydrogenase	1p21.3	1806	2301	4 (0.2%)	294	5 (1.7%)	2595	6.33[2.09-19.18]	0.00614567	0.0460926	2453	6.44[2.12-19.53]	0.00574307	0.049008	MBC
MAML1	mastermind like transcriptional coactivator 1	5q35.3	9794	2301	4 (0.2%)	294	5 (1.7%)	2595	6.33[2.09-19.18]	0.00614567	0.0460926	2453	6.34[2.09-19.25]	0.00617412	0.0515812	MBC
GRM1	glutamate metabotropic receptor 1	6q24.3	2911	2351	11 (0.5%)	468	9 (1.9%)	2819	6.26[2.98-13.18]	4.99407e-05	0.00131844	2651	6.46[3.06-13.63]	4.03709e-05	0.00121113	MBC
HEATR5B	HEAT repeat containing 5B	2p22.2	54497	2351	11 (0.5%)	468	9 (1.9%)	2819	6.26[2.98-13.18]	4.99407e-05	0.00131844	2651	7.9[3.63-17.19]	1.21302e-05	0.000571853	MBC
FLT1	fms related tyrosine kinase 1	13q12.3	2321	2351	8 (0.3%)	468	7 (1.5%)	2819	5.82[2.48-13.7]	0.000703967	0.00929237	2651	6.97[2.84-17.06]	0.000366623	0.00620439	MBC
MINK1	misshapen like kinase 1	17p13.2	50488	2351	8 (0.3%)	468	7 (1.5%)	2819	5.82[2.48-13.7]	0.000703967	0.00929237	2651	6.19[2.62-14.6]	0.00047961	0.00741493	MBC
ZHX2	zinc fingers and homeoboxes 2	8q24.13	22882	2351	10 (0.4%)	468	9 (1.9%)	2819	5.68[2.66-12.15]	0.000171375	0.00305696	2651	4.69[2.09-10.53]	0.00164189	0.0193509	MBC
STAT4	signal transducer and activator of transcription 4	2q32.2-q32.3	6775	2301	7 (0.3%)	294	10 (3.4%)	2595	5.59[2.47-12.65]	0.000533061	0.00764827	2453	5.54[2.1-14.61]	0.00372614	0.0356413	MBC
ADAMTS16	ADAM metallopeptidase with thrombospondin type 1 motif 16	5p15.32	170690	2351	13 (0.6%)	468	12 (2.6%)	2819	5.57[2.87-10.82]	2.09129e-05	0.000726447	2651	6.55[3.21-13.34]	1.42898e-05	0.000628752	MBC
FANCI	Fanconi anemia complementation group I	15q26.1	55215	2351	13 (0.6%)	468	12 (2.6%)	2819	5.57[2.87-10.82]	2.09129e-05	0.000726447	2651	5.91[2.99-11.71]	1.87135e-05	0.000708155	MBC
TSC2	tuberous sclerosis 2	16p13.3	7249	2351	21 (0.9%)	468	20 (4.3%)	2819	5.48[3.25-9.22]	7.90872e-08	1.04395e-05	2651	5.87[3.36-10.26]	1.88644e-07	2.1106e-05	MBC
LRRC7	leucine rich repeat containing 7	1p31.1	57554	2351	14 (0.6%)	468	14 (3%)	2819	5.15[2.75-9.64]	1.74094e-05	0.000675894	2651	4.47[2.29-8.73]	0.000229662	0.00505257	MBC
RPS6KC1	ribosomal protein S6 kinase C1	1q32.3	26750	2351	9 (0.4%)	468	9 (1.9%)	2819	5.1[2.34-11.13]	0.00058807	0.008258	2651	6.17[2.61-14.57]	0.000491388	0.00741493	MBC
LRRC1	leucine rich repeat containing 1	6p12.1	55227	2351	6 (0.3%)	468	6 (1.3%)	2819	5.08[1.96-13.17]	0.0050632	0.0412557	2651	6.64[2.44-18.12]	0.00190387	0.0212975	MBC
SMARCAD1	SWI/SNF-related, matrix-associated actin-dependent regulator of chromatin, subfamily a, containing DEAD/H box 1	4q22.3	56916	2351	4 (0.2%)	468	4 (0.9%)	2819	5.06[1.58-16.23]	0.0222216	0.104016	2651	4.56[1.41-14.75]	0.0336339	0.151148	MBC
XRCC6	X-ray repair cross complementing 6	22q13.2	2547	2351	4 (0.2%)	468	4 (0.9%)	2819	5.06[1.58-16.23]	0.0222216	0.104016	2651	5.07[1.57-16.38]	0.0226507	0.115887	MBC
CD3E	CD3e molecule	11q23.3	916	2351	3 (0.1%)	468	3 (0.6%)	2819	5.05[1.31-19.39]	0.0477708	0.174192	2651	7.86[1.74-35.57]	0.0247323	0.122732	MBC
IL12B	interleukin 12B	5q33.3	3593	2351	3 (0.1%)	468	3 (0.6%)	2819	5.05[1.31-19.39]	0.0477708	0.174192	2651	5.66[1.47-21.8]	0.0346668	0.152714	MBC
IRF6	interferon regulatory factor 6	1q32.2	3664	2351	3 (0.1%)	468	3 (0.6%)	2819	5.05[1.31-19.39]	0.0477708	0.174192	2651	7.78[1.72-35.24]	0.0255101	0.123591	MBC
NTN4	netrin 4	12q22	59277	2351	3 (0.1%)	468	3 (0.6%)	2819	5.05[1.31-19.39]	0.0477708	0.174192	2651	8.59[1.91-38.7]	0.0188103	0.104326	MBC
TGFB3	transforming growth factor beta 3	14q24.3	7043	2351	3 (0.1%)	468	3 (0.6%)	2819	5.05[1.31-19.39]	0.0477708	0.174192	2651	7.86[1.74-35.57]	0.0247323	0.122732	MBC
ZNF471	zinc finger protein 471	19q13.43	57573	2351	3 (0.1%)	468	3 (0.6%)	2819	5.05[1.31-19.39]	0.0477708	0.174192	2651	5.25[1.36-20.27]	0.0435629	0.179697	MBC
GABRA6	gamma-aminobutyric acid type A receptor alpha6 subunit	5q34	2559	2301	5 (0.2%)	294	8 (2.7%)	2595	4.96[1.93-12.74]	0.0052384	0.0421628	2453	4.55[1.61-12.83]	0.0163067	0.096093	MBC
NOTCH4	notch 4	6p21.32	4855	2351	14 (0.6%)	468	15 (3.2%)	2819	4.8[2.59-8.9]	2.8746e-05	0.000903447	2651	5.22[2.71-10.03]	3.2488e-05	0.00102105	MBC
CACNA1S	calcium voltage-gated channel subunit alpha1 S	1q32.1	779	2351	13 (0.6%)	468	14 (3%)	2819	4.77[2.52-9.04]	5.80618e-05	0.00146934	2651	4.52[2.29-8.95]	0.000273101	0.00546202	MBC
DOT1L	DOT1 like histone lysine methyltransferase	19p13.3	84444	2301	6 (0.3%)	294	10 (3.4%)	2595	4.77[2.03-11.23]	0.00265829	0.0269919	2453	5.4[2.25-12.93]	0.00151459	0.0181751	MBC
ITGAL	integrin subunit alpha L	16p11.2	3683	2351	12 (0.5%)	468	13 (2.8%)	2819	4.73[2.44-9.19]	0.000117247	0.00232861	2651	4.85[2.3-10.23]	0.000500633	0.00741493	MBC
CYP2D6	cytochrome P450 family 2 subfamily D member 6	22q13.2	1565	2301	3 (0.1%)	294	5 (1.7%)	2595	4.73[1.42-15.81]	0.0338985	0.146229	2453	4.59[1.37-15.37]	0.0379395	0.16366	MBC
NEB	nebulin	2q23.3	4703	2351	41 (1.7%)	468	48 (10.3%)	2819	4.61[3.21-6.61]	3.11389e-12	1.02758e-09	2651	4.88[3.34-7.13]	6.01223e-12	1.98404e-09	MBC
FANCM	Fanconi anemia complementation group M	14q21.2	57697	2351	9 (0.4%)	468	10 (2.1%)	2819	4.59[2.15-9.82]	0.000979215	0.012194	2651	4.35[1.98-9.57]	0.00216601	0.0238261	MBC
INPP4B	inositol polyphosphate-4-phosphatase type II B	4q31.21	8821	2301	4 (0.2%)	294	7 (2.4%)	2595	4.52[1.6-12.74]	0.0166183	0.0876548	2453	4.47[1.59-12.63]	0.0175371	0.10153	MBC
NOTCH3	notch 3	19p13.12	4854	2351	14 (0.6%)	468	16 (3.4%)	2819	4.5[2.45-8.26]	4.69008e-05	0.00131844	2651	5.56[2.92-10.58]	1.13195e-05	0.000571853	MBC
FAT1	FAT atypical cadherin 1	4q35.2	2195	2351	32 (1.4%)	468	38 (8.1%)	2819	4.47[2.98-6.69]	1.08828e-09	2.39421e-07	2651	4.24[2.74-6.55]	4.8479e-08	7.99904e-06	MBC
ANK3	ankyrin 3	10q21.2	288	2351	23 (1%)	468	27 (5.8%)	2819	4.45[2.77-7.15]	2.27927e-07	2.14902e-05	2651	4.92[2.97-8.13]	1.91872e-07	2.1106e-05	MBC
BARD1	BRCA1 associated RING domain 1	2q35	580	2351	7 (0.3%)	468	8 (1.7%)	2819	4.45[1.89-10.46]	0.00411162	0.0343502	2651	4.4[1.75-11.09]	0.00825916	0.0610554	MBC
CD248	CD248 molecule	11q13.2	57124	2351	7 (0.3%)	468	8 (1.7%)	2819	4.45[1.89-10.46]	0.00411162	0.0343502	2651	4.25[1.68-10.71]	0.0101324	0.0703933	MBC
HSPG2	heparan sulfate proteoglycan 2	1p36.12	3339	2351	17 (0.7%)	468	20 (4.3%)	2819	4.39[2.54-7.61]	9.28846e-06	0.000507768	2651	5.77[3.19-10.44]	1.1781e-06	8.6394e-05	MBC
PRICKLE2	prickle planar cell polarity protein 2	3p14.1	166336	2351	6 (0.3%)	468	7 (1.5%)	2819	4.35[1.73-10.9]	0.00851057	0.0556136	2651	4.13[1.36-12.57]	0.0358848	0.155815	MBC
MYH2	myosin heavy chain 2	17p13.1	4620	2351	11 (0.5%)	468	13 (2.8%)	2819	4.33[2.2-8.54]	0.000386354	0.00621936	2651	4.23[2.07-8.63]	0.000883392	0.0116608	MBC
IGSF10	immunoglobulin superfamily member 10	3q25.1	285313	2351	19 (0.8%)	468	23 (4.9%)	2819	4.28[2.55-7.18]	3.6783e-06	0.000269742	2651	3.99[2.35-6.77]	1.61582e-05	0.000666524	MBC
ATRNL1	attractin like 1	10q25.3	26033	2351	5 (0.2%)	468	6 (1.3%)	2819	4.22[1.55-11.47]	0.0177945	0.0889726	2651	4.59[1.68-12.52]	0.0124879	0.0824203	MBC
EPHA2	EPH receptor A2	1p36.13	1969	2351	5 (0.2%)	468	6 (1.3%)	2819	4.22[1.55-11.47]	0.0177945	0.0889726	2651	4.98[1.74-14.21]	0.0118986	0.0793237	MBC
RTEL1	regulator of telomere elongation helicase 1	20q13.33	51750	2351	5 (0.2%)	468	6 (1.3%)	2819	4.22[1.55-11.47]	0.0177945	0.0889726	2651	5.09[1.58-16.42]	0.0223719	0.115355	MBC
ADNP	activity dependent neuroprotector homeobox	20q13.13	23394	2351	9 (0.4%)	468	11 (2.4%)	2819	4.17[1.98-8.78]	0.00159284	0.0175212	2651	5.19[2.37-11.37]	0.000548273	0.00786652	MBC
OTUD7A	OTU deubiquitinase 7A	15q13.3	161725	2351	9 (0.4%)	468	11 (2.4%)	2819	4.17[1.98-8.78]	0.00159284	0.0175212	2651	4.49[2.09-9.64]	0.00124708	0.0158082	MBC
PALB2	partner and localizer of BRCA2	16p12.2	79728	2351	13 (0.6%)	468	16 (3.4%)	2819	4.17[2.24-7.75]	0.000151475	0.00277704	2651	4.63[2.43-8.8]	8.94801e-05	0.00227142	MBC
REV3L	REV3 like, DNA directed polymerase zeta catalytic subunit	6q21	5980	2351	12 (0.5%)	468	15 (3.2%)	2819	4.1[2.16-7.79]	0.000305069	0.00503365	2651	4.05[2.07-7.93]	0.000623624	0.00875727	MBC
ITGA4	integrin subunit alpha 4	2q31.3	3676	2351	8 (0.3%)	468	10 (2.1%)	2819	4.07[1.86-8.92]	0.00325199	0.0294015	2651	4.14[1.88-9.12]	0.00302211	0.0297701	MBC
NTRK2	neurotrophic receptor tyrosine kinase 2	9q21.33	4915	2351	8 (0.3%)	468	10 (2.1%)	2819	4.07[1.86-8.92]	0.00325199	0.0294015	2651	4.19[1.81-9.68]	0.00486568	0.0433966	MBC
DNER	delta/notch like EGF repeat containing	2q36.3	92737	2351	4 (0.2%)	468	5 (1.1%)	2819	4.04[1.34-12.23]	0.0377804	0.155844	2651	3.9[1.28-11.88]	0.044264	0.179997	MBC
IL2RB	interleukin 2 receptor subunit beta	22q12.3	3560	2351	4 (0.2%)	468	5 (1.1%)	2819	4.04[1.34-12.23]	0.0377804	0.155844	2651	5.94[1.67-21.12]	0.0208392	0.11182	MBC
MYCN	MYCN proto-oncogene, bHLH transcription factor	2p24.3	4613	2351	4 (0.2%)	468	5 (1.1%)	2819	4.04[1.34-12.23]	0.0377804	0.155844	2651	5.09[1.58-16.42]	0.0223719	0.115355	MBC
PLK1	polo like kinase 1	16p12.2	5347	2351	4 (0.2%)	468	5 (1.1%)	2819	4.04[1.34-12.23]	0.0377804	0.155844	2651	4.32[1.42-13.1]	0.0302137	0.14043	MBC
TAP1	transporter 1, ATP binding cassette subfamily B member	6p21.32	6890	2351	4 (0.2%)	468	5 (1.1%)	2819	4.04[1.34-12.23]	0.0377804	0.155844	2651	4.59[1.51-13.91]	0.0238268	0.120967	MBC
XRCC1	X-ray repair cross complementing 1	19q13.31	7515	2351	4 (0.2%)	468	5 (1.1%)	2819	4.04[1.34-12.23]	0.0377804	0.155844	2651	5.36[1.66-17.29]	0.0183457	0.102611	MBC
GRIN2A	glutamate ionotropic receptor NMDA type subunit 2A	16p13.2	2903	2301	9 (0.4%)	294	18 (6.1%)	2595	4.01[2.03-7.9]	0.000780978	0.0101068	2453	4.58[2.29-9.18]	0.000308846	0.00566217	MBC
EPHB1	EPH receptor B1	3q22.2	2047	2301	7 (0.3%)	294	14 (4.8%)	2595	3.98[1.85-8.59]	0.00308341	0.0286627	2453	3.3[1.47-7.45]	0.0154774	0.0928644	MBC
CIC	capicua transcriptional repressor	19q13.2	23152	2301	7 (0.3%)	294	14 (4.8%)	2595	3.98[1.85-8.59]	0.00308341	0.0286627	2453	4.04[1.76-9.26]	0.00573856	0.049008	MBC
EZH2	enhancer of zeste 2 polycomb repressive complex 2 subunit	7q36.1	2146	2351	7 (0.3%)	468	9 (1.9%)	2819	3.95[1.72-9.09]	0.00667334	0.0463622	2651	5.03[2.07-12.23]	0.00275316	0.0285544	MBC
IGF1R	insulin like growth factor 1 receptor	15q26.3	3480	2351	7 (0.3%)	468	9 (1.9%)	2819	3.95[1.72-9.09]	0.00667334	0.0463622	2651	3.68[1.54-8.82]	0.0141552	0.0871583	MBC
LIG3	DNA ligase 3	17q12	3980	2351	7 (0.3%)	468	9 (1.9%)	2819	3.95[1.72-9.09]	0.00667334	0.0463622	2651	3.69[1.54-8.83]	0.0140282	0.0871583	MBC
PIK3CG	phosphatidylinositol-4,5-bisphosphate 3-kinase catalytic subunit gamma	7q22.3	5294	2351	7 (0.3%)	468	9 (1.9%)	2819	3.95[1.72-9.09]	0.00667334	0.0463622	2651	3.68[1.53-8.82]	0.0142623	0.0871583	MBC
CMYA5	cardiomyopathy associated 5	5q14.1	202333	2351	19 (0.8%)	468	25 (5.3%)	2819	3.94[2.37-6.54]	9.01339e-06	0.000507768	2651	3.92[2.29-6.69]	2.73741e-05	0.000950891	MBC
MAP2	microtubule associated protein 2	2q34	4133	2351	15 (0.6%)	468	20 (4.3%)	2819	3.86[2.19-6.81]	9.23297e-05	0.00196573	2651	2.97[1.54-5.74]	0.00639096	0.0520773	MBC
CUX1	cut like homeobox 1	7q22.1	1523	2351	12 (0.5%)	468	16 (3.4%)	2819	3.84[2.04-7.24]	0.000478449	0.00717673	2651	4.52[2.29-8.95]	0.000273101	0.00546202	MBC
KDR	kinase insert domain receptor	4q12	3791	2351	12 (0.5%)	468	16 (3.4%)	2819	3.84[2.04-7.24]	0.000478449	0.00717673	2651	3.85[2.04-7.28]	0.000501971	0.00741493	MBC
LIG1	DNA ligase 1	19q13.33	3978	2351	6 (0.3%)	468	8 (1.7%)	2819	3.8[1.56-9.28]	0.0137863	0.0774341	2651	3.52[1.43-8.65]	0.0212889	0.113312	MBC
TBC1D1	TBC1 domain family member 1	4p14	23216	2351	6 (0.3%)	468	8 (1.7%)	2819	3.8[1.56-9.28]	0.0137863	0.0774341	2651	4.42[1.75-11.12]	0.00815659	0.0610554	MBC
SMARCA4	SWI/SNF related, matrix associated, actin dependent regulator of chromatin, subfamily a, member 4	19p13.2	6597	2351	19 (0.8%)	468	26 (5.6%)	2819	3.78[2.29-6.26]	1.38419e-05	0.000644195	2651	3.49[2.05-5.95]	0.000113648	0.00267885	MBC
DMD	dystrophin	Xp21.2-p21.1	1756	2351	34 (1.4%)	468	49 (10.5%)	2819	3.68[2.52-5.37]	1.31717e-08	2.17332e-06	2651	4.13[2.76-6.19]	7.4626e-09	1.64177e-06	MBC
IGF2R	insulin like growth factor 2 receptor	6q25.3	3482	2301	6 (0.3%)	294	13 (4.4%)	2595	3.67[1.62-8.31]	0.00901032	0.057736	2453	3.78[1.66-8.59]	0.00771682	0.0606322	MBC
APOB	apolipoprotein B	2p24.1	338	2351	29 (1.2%)	468	42 (9%)	2819	3.63[2.42-5.45]	1.77036e-07	1.94739e-05	2651	3.66[2.4-5.59]	4.57506e-07	4.31363e-05	MBC
DYNC1H1	dynein cytoplasmic 1 heavy chain 1	14q32.31	1778	2351	21 (0.9%)	468	30 (6.4%)	2819	3.63[2.26-5.85]	8.08902e-06	0.000507768	2651	3.83[2.34-6.26]	7.05805e-06	0.000388193	MBC
MMS22L	MMS22 like, DNA repair protein	6q16.1	253714	2351	5 (0.2%)	468	7 (1.5%)	2819	3.62[1.38-9.51]	0.0287372	0.129908	2651	3.25[1.23-8.61]	0.046549	0.185074	MBC
ATM	ATM serine/threonine kinase	11q22.3	472	2351	20 (0.9%)	468	29 (6.2%)	2819	3.57[2.2-5.81]	1.5955e-05	0.000658145	2651	3.45[2.08-5.72]	5.96732e-05	0.00164101	MBC
LTK	leukocyte receptor tyrosine kinase	15q15.1	4058	2351	7 (0.3%)	468	10 (2.1%)	2819	3.55[1.57-8.03]	0.01047	0.0664442	2651	4.45[1.88-10.51]	0.00432169	0.0396155	MBC
LZTR1	leucine zipper like transcription regulator 1	22q11.21|22q11.1-q11.2	8216	2301	7 (0.3%)	294	16 (5.4%)	2595	3.48[1.64-7.39]	0.00637088	0.0463622	2453	4.2[1.92-9.16]	0.00250227	0.0270738	MBC
PARP1	poly(ADP-ribose) polymerase 1	1q42.12	142	2351	10 (0.4%)	468	15 (3.2%)	2819	3.4[1.73-6.69]	0.00293125	0.0284503	2651	2.69[1.3-5.58]	0.0257847	0.123591	MBC
CENPF	centromere protein F	1q41	1063	2351	8 (0.3%)	468	12 (2.6%)	2819	3.39[1.59-7.22]	0.00785902	0.0523935	2651	3.36[1.5-7.51]	0.0133683	0.0856607	MBC
ERCC4	ERCC excision repair 4, endonuclease catalytic subunit	16p13.12	2072	2351	8 (0.3%)	468	12 (2.6%)	2819	3.39[1.59-7.22]	0.00785902	0.0523935	2651	3.78[1.74-8.21]	0.00480675	0.0433966	MBC
SLC4A5	solute carrier family 4 member 5	2p13.1	57835	2351	8 (0.3%)	468	12 (2.6%)	2819	3.39[1.59-7.22]	0.00785902	0.0523935	2651	3.32[1.55-7.1]	0.0093706	0.066501	MBC
DIAPH1	diaphanous related formin 1	5q31.3	1729	2351	6 (0.3%)	468	9 (1.9%)	2819	3.38[1.41-8.07]	0.0214604	0.103386	2651	4.31[1.76-10.54]	0.00723364	0.0575205	MBC
PRKCG	protein kinase C gamma	19q13.42	5582	2351	6 (0.3%)	468	9 (1.9%)	2819	3.38[1.41-8.07]	0.0214604	0.103386	2651	3.87[1.58-9.49]	0.0130074	0.0841652	MBC
KIT	KIT proto-oncogene receptor tyrosine kinase	4q12	3815	2351	13 (0.6%)	468	20 (4.3%)	2819	3.33[1.84-6.02]	0.00083095	0.0105467	2651	3.4[1.88-6.17]	0.000709042	0.00974933	MBC
FOXA1	forkhead box A1	14q21.1	3169	2351	23 (1%)	468	36 (7.7%)	2819	3.32[2.13-5.2]	1.00015e-05	0.000507768	2651	4.02[2.49-6.48]	1.76267e-06	0.000116336	MBC
SACS	sacsin molecular chaperone	13q12.12	26278	2351	19 (0.8%)	468	30 (6.4%)	2819	3.27[2.01-5.34]	6.78114e-05	0.00154329	2651	3.39[2.04-5.66]	8.28794e-05	0.00218802	MBC
ACVR1B	activin A receptor type 1B	12q13.13	91	2351	7 (0.3%)	468	11 (2.4%)	2819	3.23[1.45-7.19]	0.0158762	0.0845025	2651	3.11[1.39-6.98]	0.0206986	0.11182	MBC
SOS1	SOS Ras/Rac guanine nucleotide exchange factor 1	2p22.1	6654	2351	7 (0.3%)	468	11 (2.4%)	2819	3.23[1.45-7.19]	0.0158762	0.0845025	2651	3.85[1.67-8.9]	0.00813053	0.0610554	MBC
ITGAV	integrin subunit alpha V	2q32.1	3685	2351	10 (0.4%)	468	16 (3.4%)	2819	3.19[1.63-6.22]	0.00434202	0.0358217	2651	3.42[1.73-6.75]	0.00296909	0.0296909	MBC
RANBP2	RAN binding protein 2	2q13	5903	2301	6 (0.3%)	294	15 (5.1%)	2595	3.17[1.43-7.07]	0.01769	0.0889726	2453	2.88[1.21-6.84]	0.0444537	0.179997	MBC
L3MBTL4	l(3)mbt-like 4 (Drosophila)	18p11.31	91133	2351	5 (0.2%)	468	8 (1.7%)	2819	3.16[1.23-8.11]	0.0442397	0.173712	2651	3.77[1.43-9.96]	0.0243865	0.122732	MBC
JAK3	Janus kinase 3	19p13.11	3718	2351	12 (0.5%)	468	20 (4.3%)	2819	3.07[1.67-5.62]	0.00236932	0.0248215	2651	2.36[1.21-4.61]	0.0347077	0.152714	MBC
ERCC3	ERCC excision repair 3, TFIIH core complex helicase subunit	2q14.3	2071	2351	6 (0.3%)	468	10 (2.1%)	2819	3.04[1.29-7.14]	0.0321225	0.140403	2651	3.46[1.44-8.29]	0.0197695	0.108732	MBC
MDC1	mediator of DNA damage checkpoint 1	6p21.33	9656	2351	6 (0.3%)	468	10 (2.1%)	2819	3.04[1.29-7.14]	0.0321225	0.140403	2651	3.43[1.33-8.81]	0.0318784	0.145637	MBC
RAD54B	RAD54 homolog B (S. cerevisiae)	8q22.1	25788	2351	6 (0.3%)	468	10 (2.1%)	2819	3.04[1.29-7.14]	0.0321225	0.140403	2651	4.14[1.69-10.13]	0.00902623	0.0647534	MBC
MGA	MGA, MAX dimerization protein	15q15.1	23269	2351	13 (0.6%)	468	22 (4.7%)	2819	3.02[1.69-5.41]	0.00174527	0.0185787	2651	2.71[1.46-5.01]	0.00784923	0.060947	MBC
ASXL3	additional sex combs like 3, transcriptional regulator	18q12.1	80816	2351	13 (0.6%)	468	23 (4.9%)	2819	2.89[1.62-5.15]	0.00246546	0.0254251	2651	3.25[1.74-6.07]	0.00185098	0.0210629	MBC
MDN1	midasin AAA ATPase 1	6q15	23195	2351	21 (0.9%)	468	39 (8.3%)	2819	2.79[1.77-4.38]	0.000201492	0.0034996	2651	3.05[1.91-4.89]	9.81923e-05	0.00240026	MBC
INPPL1	inositol polyphosphate phosphatase like 1	11q13.4	3636	2351	6 (0.3%)	468	11 (2.4%)	2819	2.76[1.19-6.39]	0.046338	0.174192	2651	3.32[1.41-7.83]	0.0216147	0.114126	MBC
PIK3CB	phosphatidylinositol-4,5-bisphosphate 3-kinase catalytic subunit beta	3q22.3	5291	2351	8 (0.3%)	468	15 (3.2%)	2819	2.71[1.31-5.59]	0.0237772	0.109741	2651	3.21[1.52-6.79]	0.0102636	0.0705622	MBC
STAG2	stromal antigen 2	Xq25	10735	2351	9 (0.4%)	468	17 (3.6%)	2819	2.69[1.36-5.33]	0.0171187	0.0889634	2651	3.14[1.49-6.64]	0.0117703	0.0792695	MBC
PRKDC	protein kinase, DNA-activated, catalytic polypeptide	8q11.21	5591	2351	12 (0.5%)	468	23 (4.9%)	2819	2.66[1.47-4.81]	0.00646729	0.0463622	2651	2.56[1.35-4.86]	0.0156407	0.0929986	MBC
DSCAM	DS cell adhesion molecule	21q22.2	1826	2351	11 (0.5%)	468	22 (4.7%)	2819	2.55[1.38-4.7]	0.0121066	0.0724655	2651	2.87[1.49-5.55]	0.00832573	0.0610554	MBC
PMS1	PMS1 homolog 1, mismatch repair system component	2q32.2	5378	2351	8 (0.3%)	468	16 (3.4%)	2819	2.54[1.24-5.2]	0.0326563	0.141797	2651	3.09[1.45-6.56]	0.0137825	0.0871583	MBC
TSC1	tuberous sclerosis 1	9q34.13	7248	2351	9 (0.4%)	468	18 (3.8%)	2819	2.54[1.29-5]	0.0233869	0.1087	2651	3.01[1.49-6.07]	0.00998464	0.0701049	MBC
SELP	selectin P	1q24.2	6403	2351	7 (0.3%)	468	14 (3%)	2819	2.53[1.18-5.45]	0.0458108	0.174192	2651	2.67[1.22-5.82]	0.0387263	0.16597	MBC
SPTA1	spectrin alpha, erythrocytic 1	1q23.1	6708	2301	13 (0.6%)	294	43 (14.6%)	2595	2.43[1.43-4.13]	0.00595775	0.0460926	2453	2.58[1.48-4.5]	0.00522801	0.0460065	MBC
CHD2	chromodomain helicase DNA binding protein 2	15q26.1	1106	2301	7 (0.3%)	294	23 (7.8%)	2595	2.42[1.18-4.95]	0.0431718	0.172687	2453	2.52[1.23-5.19]	0.0349936	0.152952	MBC
PTCH1	patched 1	9q22.32	5727	2351	14 (0.6%)	468	30 (6.4%)	2819	2.39[1.39-4.09]	0.0079711	0.0526093	2651	2.61[1.47-4.63]	0.00579186	0.049008	MBC
CREBBP	CREB binding protein	16p13.3	1387	2351	13 (0.6%)	468	28 (6%)	2819	2.37[1.36-4.14]	0.0110189	0.0692617	2651	2.3[1.24-4.24]	0.0258418	0.123591	MBC
ATRX	ATRX, chromatin remodeler	Xq21.1	546	2351	12 (0.5%)	468	26 (5.6%)	2819	2.35[1.32-4.2]	0.0152577	0.0832236	2651	2.59[1.41-4.77]	0.0104833	0.0713298	MBC
ZFHX3	zinc finger homeobox 3	16q22.2-q22.3	463	2351	17 (0.7%)	468	39 (8.3%)	2819	2.23[1.38-3.63]	0.00644568	0.0463622	2651	2.51[1.51-4.18]	0.00286532	0.029094	MBC
KMT2A	lysine methyltransferase 2A	11q23.3	4297	2351	16 (0.7%)	468	37 (7.9%)	2819	2.21[1.34-3.65]	0.00885299	0.057284	2651	2.19[1.29-3.72]	0.0153031	0.0926607	MBC
NSD1	nuclear receptor binding SET domain protein 1	5q35.3	64324	2351	14 (0.6%)	468	33 (7.1%)	2819	2.17[1.27-3.69]	0.0167341	0.0876548	2651	1.95[1.13-3.38]	0.0448498	0.180493	MBC
BRCA2	BRCA2, DNA repair associated	13q13.1	675	2351	21 (0.9%)	468	52 (11.1%)	2819	2.08[1.35-3.2]	0.00556728	0.0442699	2651	1.88[1.2-2.93]	0.0199847	0.109008	MBC
NF1	neurofibromin 1	17q11.2	4763	2351	32 (1.4%)	468	102 (21.8%)	2819	1.62[1.15-2.28]	0.0214345	0.103386	2651	1.69[1.19-2.41]	0.0139904	0.0871583	MBC
TP53	tumor protein p53	17p13.1	7157	2351	196 (8.3%)	468	801 (171.2%)	2819	1.39[1.18-1.65]	0.00128986	0.0149352	2651	1.32[1.08-1.62]	0.0223614	0.115355	MBC
PIK3CA	phosphatidylinositol-4,5-bisphosphate 3-kinase catalytic subunit alpha	3q26.32	5290	2351	149 (6.3%)	468	921 (196.8%)	2819	0.73[0.61-0.87]	0.00289237	0.0284503	2651	0.75[0.62-0.91]	0.0129068	0.0841652	nIBC
MYH9	myosin heavy chain 9	22q12.3	4627	2351	12 (0.5%)	468	109 (23.3%)	2819	0.54[0.33-0.9]	0.0465971	0.174192	2651	0.52[0.31-0.89]	0.0441029	0.179997	nIBC
NOTCH1	notch 1	9q34.3	4851	2351	14 (0.6%)	468	157 (33.5%)	2819	0.43[0.27-0.69]	0.00299961	0.0286627	2651	0.44[0.27-0.7]	0.00389077	0.0366844	nIBC
ERBB2	erb-b2 receptor tyrosine kinase 2	17q12	2064	2351	28 (1.2%)	468	308 (65.8%)	2819	0.42[0.3-0.59]	2.41585e-05	0.000797231	2651	0.29[0.19-0.43]	6.23876e-07	5.14698e-05	nIBC
BRIP1	BRCA1 interacting protein C-terminal helicase 1	17q23.2	83990	2351	8 (0.3%)	468	97 (20.7%)	2819	0.4[0.22-0.74]	0.014687	0.0814576	2651	0.47[0.25-0.87]	0.0425138	0.177589	nIBC
NCOR2	nuclear receptor corepressor 2	12q24.31	9612	2351	10 (0.4%)	468	131 (28%)	2819	0.37[0.21-0.64]	0.00275211	0.0275211	2651	0.38[0.22-0.66]	0.00406737	0.0378093	nIBC
EXT1	exostosin glycosyltransferase 1	8q24.11	2131	2351	9 (0.4%)	468	121 (25.9%)	2819	0.36[0.2-0.64]	0.00356477	0.0305552	2651	0.4[0.22-0.71]	0.00870313	0.0631216	nIBC
TERT	telomerase reverse transcriptase	5p15.33	7015	2351	10 (0.4%)	468	137 (29.3%)	2819	0.35[0.2-0.61]	0.00167845	0.0181603	2651	0.4[0.23-0.7]	0.00639131	0.0520773	nIBC
FGFR1	fibroblast growth factor receptor 1	8p11.23	2260	2351	13 (0.6%)	468	188 (40.2%)	2819	0.33[0.2-0.53]	0.000134438	0.00253511	2651	0.38[0.23-0.61]	0.000873423	0.0116608	nIBC
CCND1	cyclin D1	11q13.3	595	2351	14 (0.6%)	468	204 (43.6%)	2819	0.32[0.2-0.52]	6.23358e-05	0.00146934	2651	0.37[0.23-0.59]	0.000439642	0.0072541	nIBC
NBN	nibrin	8q21.3	4683	2351	5 (0.2%)	468	77 (16.5%)	2819	0.32[0.15-0.68]	0.0138443	0.0774341	2651	0.36[0.17-0.78]	0.0297501	0.139828	nIBC
CDC73	cell division cycle 73	1q31.2	79577	2351	5 (0.2%)	468	104 (22.2%)	2819	0.23[0.11-0.5]	0.00158233	0.0175212	2651	0.16[0.06-0.42]	0.00174342	0.020187	nIBC
AXIN1	axin 1	16p13.3	8312	2301	2 (0.1%)	294	87 (29.6%)	2595	0.17[0.05-0.57]	0.0149424	0.082183	2453	0.22[0.07-0.71]	0.0336649	0.151148	nIBC
CDK12	cyclin dependent kinase 12	17q12	51755	2301	4 (0.2%)	294	189 (64.3%)	2595	0.15[0.07-0.36]	0.000237658	0.0040219	2453	0.09[0.03-0.23]	5.12057e-05	0.00146938	nIBC
RAD17	RAD17 checkpoint clamp loader component	5q13.2	5884	2351	1 (0%)	468	38 (8.1%)	2819	0.13[0.02-0.69]	0.0444807	0.173712	2651	0.13[0.02-0.7]	0.0463314	0.185074	nIBC
ETV6	ETS variant 6	12p13.2	2120	2301	1 (0%)	294	61 (20.7%)	2595	0.13[0.02-0.66]	0.0397695	0.16103	2453	0.13[0.02-0.68]	0.0428749	0.177971	nIBC
TNFRSF14	TNF receptor superfamily member 14	1p36.32	8764	2301	1 (0%)	294	95 (32.3%)	2595	0.08[0.02-0.42]	0.0118322	0.0724655	2453	0.09[0.02-0.48]	0.0181079	0.102611	nIBC
KDM5A	lysine demethylase 5A	12p13.33	5927	2301	2 (0.1%)	294	408 (138.8%)	2595	0.03[0.01-0.1]	1.25171e-06	0.000103266	2453	0.04[0.01-0.12]	2.8739e-06	0.000172434	nIBC
* Logistic regression using logit link
